# Supplementary material for: A new strategy to infer circularity applied to four new complete frog mitogenomes
Source: Ecol Evol. 2018 Mar 25;8(8):4011–8. doi: 10.1002/ece3.3918 (PMC5916287; doi:10.1002/ece3.3918)
Supplement: Supplementary file 1 [file ECE3-8-4011-s001.xlsx]

## Sheet: permutations
Table S1. Permutations tests, including average coverage, quality, and alignment scores for 800 permutation tests and the original putative complete mitochondrial genome sequences
and alignment scores for 800 permutation tests and the original putative	Indel Prob.	Iteration	Contiguity	Coverage	Connectivity	Quality	Score	Similarity	Comments
mitochondrial sequences.	0	0	TRUE	790.93	774.5	37.0633	-0.295975	100	Indel probability of change of 0% (i.e., same as original sequence).
Melanophryniscus moreirae	0	0	TRUE	137.5	134.14	35.7815	-0.903912	100	Indel probability of change of 0% (i.e., same as original sequence).
Hyloxalus subpunctatus	0	0	TRUE	97.53	95.44	36.0021	-1.41853	100	Indel probability of change of 0% (i.e., same as original sequence).
Phyllobates terribilis	0	0	TRUE	6033.78	5812.65	36.731	-2.81473	98	Indel probability of change of 0% (i.e., same as original sequence).
Melanophryniscus moreirae	0.01	4	TRUE	59.64	57.4	34.8347	-2.89765	97	1% chance of modification in the 50 bp fragments that flank the end position.
Scaphiopus holbrookii	0.01	1	TRUE	56.24	54.86	34.71	-4.18277	100	1% chance of modification in the 50 bp fragments that flank the end position.
Hyloxalus subpunctatus	0.01	3	TRUE	87.33	84.6	35.9878	-4.54235	100	1% chance of modification in the 50 bp fragments that flank the end position.
Scaphiopus holbrookii	0.01	2	TRUE	761.05	745.03	37.1123	-4.70207	100	1% chance of modification in the 50 bp fragments that flank the end position.
Scaphiopus holbrookii	0.01	3	TRUE	34.35	33.31	34.8008	-5.27035	100	1% chance of modification in the 50 bp fragments that flank the end position.
Melanophryniscus moreirae	0.01	2	TRUE	131.93	128.3	35.7931	-5.30798	100	1% chance of modification in the 50 bp fragments that flank the end position.
Melanophryniscus moreirae	0.01	1	TRUE	107.84	104.64	36.2125	-5.44541	100	1% chance of modification in the 50 bp fragments that flank the end position.
Phyllobates terribilis	0.01	2	TRUE	4373.78	4189.01	36.7182	-5.4992	100	1% chance of modification in the 50 bp fragments that flank the end position.
Hyloxalus subpunctatus	0.01	1	TRUE	164.3	160.29	36.0379	-5.65446	100	1% chance of modification in the 50 bp fragments that flank the end position.
Hyloxalus subpunctatus	0.01	2	TRUE	81.68	79.77	35.989	-6.22844	100	1% chance of modification in the 50 bp fragments that flank the end position.
Hyloxalus subpunctatus	0.01	4	TRUE	17.34	16.64	35.6092	-6.55751	100	1% chance of modification in the 50 bp fragments that flank the end position.
Melanophryniscus moreirae	0.01	3	TRUE	81.29	78.46	35.9761	-6.92223	100	1% chance of modification in the 50 bp fragments that flank the end position.
Phyllobates terribilis	0.01	1	TRUE	147.81	143.47	36.9234	-7.38263	100	1% chance of modification in the 50 bp fragments that flank the end position.
Scaphiopus holbrookii	0.01	4	TRUE	132.16	127.35	35.1886	-7.55507	100	1% chance of modification in the 50 bp fragments that flank the end position.
Phyllobates terribilis	0.01	3	TRUE	81.38	78.17	36.384	-8.08514	100	1% chance of modification in the 50 bp fragments that flank the end position.
Phyllobates terribilis	0.01	5	TRUE	79.74	76.52	36.3877	-9.01154	100	1% chance of modification in the 50 bp fragments that flank the end position.
Hyloxalus subpunctatus	0.01	34	FALSE	0.22	0.17	3.635	0	10	1% chance of modification in the 50 bp fragments that flank the end position.
Hyloxalus subpunctatus	0.01	78	FALSE	0	0	0	0	0	1% chance of modification in the 50 bp fragments that flank the end position.
Hyloxalus subpunctatus	0.01	80	FALSE	0	0	0	0	0	1% chance of modification in the 50 bp fragments that flank the end position.
Hyloxalus subpunctatus	0.01	82	FALSE	0	0	0	0	0	1% chance of modification in the 50 bp fragments that flank the end position.
Hyloxalus subpunctatus	0.01	84	FALSE	0	0	0	0	0	1% chance of modification in the 50 bp fragments that flank the end position.
Hyloxalus subpunctatus	0.01	86	FALSE	0	0	0	0	0	1% chance of modification in the 50 bp fragments that flank the end position.
Hyloxalus subpunctatus	0.01	88	FALSE	0	0	0	0	0	1% chance of modification in the 50 bp fragments that flank the end position.
Hyloxalus subpunctatus	0.01	90	FALSE	0	0	0	0	0	1% chance of modification in the 50 bp fragments that flank the end position.
Hyloxalus subpunctatus	0.01	102	FALSE	0	0	0	0	0	1% chance of modification in the 50 bp fragments that flank the end position.
Hyloxalus subpunctatus	0.01	104	FALSE	0	0	0	0	0	1% chance of modification in the 50 bp fragments that flank the end position.
Hyloxalus subpunctatus	0.01	106	FALSE	0	0	0	0	0	1% chance of modification in the 50 bp fragments that flank the end position.
Hyloxalus subpunctatus	0.01	108	FALSE	0	0	0	0	0	1% chance of modification in the 50 bp fragments that flank the end position.
Hyloxalus subpunctatus	0.01	110	FALSE	0	0	0	0	0	1% chance of modification in the 50 bp fragments that flank the end position.
Hyloxalus subpunctatus	0.01	112	FALSE	0	0	0	0	0	1% chance of modification in the 50 bp fragments that flank the end position.
Hyloxalus subpunctatus	0.01	114	FALSE	0	0	0	0	0	1% chance of modification in the 50 bp fragments that flank the end position.
Hyloxalus subpunctatus	0.01	116	FALSE	0	0	0	0	0	1% chance of modification in the 50 bp fragments that flank the end position.
Hyloxalus subpunctatus	0.01	118	FALSE	0	0	0	0	0	1% chance of modification in the 50 bp fragments that flank the end position.
Hyloxalus subpunctatus	0.01	120	FALSE	0	0	0	0	0	1% chance of modification in the 50 bp fragments that flank the end position.
Hyloxalus subpunctatus	0.01	122	FALSE	0	0	0	0	0	1% chance of modification in the 50 bp fragments that flank the end position.
Hyloxalus subpunctatus	0.01	124	FALSE	0	0	0	0	0	1% chance of modification in the 50 bp fragments that flank the end position.
Hyloxalus subpunctatus	0.01	126	FALSE	0	0	0	0	0	1% chance of modification in the 50 bp fragments that flank the end position.
Hyloxalus subpunctatus	0.01	128	FALSE	0	0	0	0	0	1% chance of modification in the 50 bp fragments that flank the end position.
Hyloxalus subpunctatus	0.01	130	FALSE	0	0	0	0	0	1% chance of modification in the 50 bp fragments that flank the end position.
Hyloxalus subpunctatus	0.01	132	FALSE	0	0	0	0	0	1% chance of modification in the 50 bp fragments that flank the end position.
Hyloxalus subpunctatus	0.01	134	FALSE	0	0	0	0	0	1% chance of modification in the 50 bp fragments that flank the end position.
Hyloxalus subpunctatus	0.01	136	FALSE	0	0	0	0	0	1% chance of modification in the 50 bp fragments that flank the end position.
Hyloxalus subpunctatus	0.01	138	FALSE	0	0	0	0	0	1% chance of modification in the 50 bp fragments that flank the end position.
Hyloxalus subpunctatus	0.01	140	FALSE	0	0	0	0	0	1% chance of modification in the 50 bp fragments that flank the end position.
Hyloxalus subpunctatus	0.01	142	FALSE	0	0	0	0	0	1% chance of modification in the 50 bp fragments that flank the end position.
Hyloxalus subpunctatus	0.01	144	FALSE	0	0	0	0	0	1% chance of modification in the 50 bp fragments that flank the end position.
Hyloxalus subpunctatus	0.01	146	FALSE	0	0	0	0	0	1% chance of modification in the 50 bp fragments that flank the end position.
Hyloxalus subpunctatus	0.01	148	FALSE	0	0	0	0	0	1% chance of modification in the 50 bp fragments that flank the end position.
Hyloxalus subpunctatus	0.01	150	FALSE	0	0	0	0	0	1% chance of modification in the 50 bp fragments that flank the end position.
Hyloxalus subpunctatus	0.01	152	FALSE	0	0	0	0	0	1% chance of modification in the 50 bp fragments that flank the end position.
Hyloxalus subpunctatus	0.01	154	FALSE	0	0	0	0	0	1% chance of modification in the 50 bp fragments that flank the end position.
Hyloxalus subpunctatus	0.01	156	FALSE	0	0	0	0	0	1% chance of modification in the 50 bp fragments that flank the end position.
Hyloxalus subpunctatus	0.01	157	FALSE	0	0	0	0	0	1% chance of modification in the 50 bp fragments that flank the end position.
Hyloxalus subpunctatus	0.01	158	FALSE	0	0	0	0	0	1% chance of modification in the 50 bp fragments that flank the end position.
Hyloxalus subpunctatus	0.01	159	FALSE	0	0	0	0	0	1% chance of modification in the 50 bp fragments that flank the end position.
Hyloxalus subpunctatus	0.01	160	FALSE	0	0	0	0	0	1% chance of modification in the 50 bp fragments that flank the end position.
Hyloxalus subpunctatus	0.01	161	FALSE	0	0	0	0	0	1% chance of modification in the 50 bp fragments that flank the end position.
Hyloxalus subpunctatus	0.01	162	FALSE	0	0	0	0	0	1% chance of modification in the 50 bp fragments that flank the end position.
Hyloxalus subpunctatus	0.01	163	FALSE	0	0	0	0	0	1% chance of modification in the 50 bp fragments that flank the end position.
Hyloxalus subpunctatus	0.01	164	FALSE	0	0	0	0	0	1% chance of modification in the 50 bp fragments that flank the end position.
Hyloxalus subpunctatus	0.01	165	FALSE	0	0	0	0	0	1% chance of modification in the 50 bp fragments that flank the end position.
Hyloxalus subpunctatus	0.01	166	FALSE	0	0	0	0	0	1% chance of modification in the 50 bp fragments that flank the end position.
Hyloxalus subpunctatus	0.01	167	FALSE	0	0	0	0	0	1% chance of modification in the 50 bp fragments that flank the end position.
Hyloxalus subpunctatus	0.01	168	FALSE	0	0	0	0	0	1% chance of modification in the 50 bp fragments that flank the end position.
Hyloxalus subpunctatus	0.01	169	FALSE	0	0	0	0	0	1% chance of modification in the 50 bp fragments that flank the end position.
Hyloxalus subpunctatus	0.01	170	FALSE	0	0	0	0	0	1% chance of modification in the 50 bp fragments that flank the end position.
Hyloxalus subpunctatus	0.01	171	FALSE	0	0	0	0	0	1% chance of modification in the 50 bp fragments that flank the end position.
Hyloxalus subpunctatus	0.01	172	FALSE	0	0	0	0	0	1% chance of modification in the 50 bp fragments that flank the end position.
Hyloxalus subpunctatus	0.01	173	FALSE	0	0	0	0	0	1% chance of modification in the 50 bp fragments that flank the end position.
Hyloxalus subpunctatus	0.01	174	FALSE	0	0	0	0	0	1% chance of modification in the 50 bp fragments that flank the end position.
Hyloxalus subpunctatus	0.01	175	FALSE	0	0	0	0	0	1% chance of modification in the 50 bp fragments that flank the end position.
Hyloxalus subpunctatus	0.01	176	FALSE	0	0	0	0	0	1% chance of modification in the 50 bp fragments that flank the end position.
Hyloxalus subpunctatus	0.01	177	FALSE	0	0	0	0	0	1% chance of modification in the 50 bp fragments that flank the end position.
Hyloxalus subpunctatus	0.01	178	FALSE	0	0	0	0	0	1% chance of modification in the 50 bp fragments that flank the end position.
Hyloxalus subpunctatus	0.01	179	FALSE	0	0	0	0	0	1% chance of modification in the 50 bp fragments that flank the end position.
Hyloxalus subpunctatus	0.01	180	FALSE	0	0	0	0	0	1% chance of modification in the 50 bp fragments that flank the end position.
Hyloxalus subpunctatus	0.01	181	FALSE	0	0	0	0	0	1% chance of modification in the 50 bp fragments that flank the end position.
Hyloxalus subpunctatus	0.01	182	FALSE	0	0	0	0	0	1% chance of modification in the 50 bp fragments that flank the end position.
Hyloxalus subpunctatus	0.01	183	FALSE	0	0	0	0	0	1% chance of modification in the 50 bp fragments that flank the end position.
Hyloxalus subpunctatus	0.01	184	FALSE	0	0	0	0	0	1% chance of modification in the 50 bp fragments that flank the end position.
Hyloxalus subpunctatus	0.01	185	FALSE	0	0	0	0	0	1% chance of modification in the 50 bp fragments that flank the end position.
Hyloxalus subpunctatus	0.01	186	FALSE	0	0	0	0	0	1% chance of modification in the 50 bp fragments that flank the end position.
Hyloxalus subpunctatus	0.01	187	FALSE	0	0	0	0	0	1% chance of modification in the 50 bp fragments that flank the end position.
Hyloxalus subpunctatus	0.01	188	FALSE	0	0	0	0	0	1% chance of modification in the 50 bp fragments that flank the end position.
Hyloxalus subpunctatus	0.01	189	FALSE	0	0	0	0	0	1% chance of modification in the 50 bp fragments that flank the end position.
Hyloxalus subpunctatus	0.01	190	FALSE	0	0	0	0	0	1% chance of modification in the 50 bp fragments that flank the end position.
Hyloxalus subpunctatus	0.01	191	FALSE	0	0	0	0	0	1% chance of modification in the 50 bp fragments that flank the end position.
Hyloxalus subpunctatus	0.01	192	FALSE	0	0	0	0	0	1% chance of modification in the 50 bp fragments that flank the end position.
Hyloxalus subpunctatus	0.01	193	FALSE	0	0	0	0	0	1% chance of modification in the 50 bp fragments that flank the end position.
Hyloxalus subpunctatus	0.01	194	FALSE	0	0	0	0	0	1% chance of modification in the 50 bp fragments that flank the end position.
Hyloxalus subpunctatus	0.01	195	FALSE	0	0	0	0	0	1% chance of modification in the 50 bp fragments that flank the end position.
Hyloxalus subpunctatus	0.01	196	FALSE	0	0	0	0	0	1% chance of modification in the 50 bp fragments that flank the end position.
Hyloxalus subpunctatus	0.01	197	FALSE	0	0	0	0	0	1% chance of modification in the 50 bp fragments that flank the end position.
Hyloxalus subpunctatus	0.01	198	FALSE	0	0	0	0	0	1% chance of modification in the 50 bp fragments that flank the end position.
Hyloxalus subpunctatus	0.01	199	FALSE	0	0	0	0	0	1% chance of modification in the 50 bp fragments that flank the end position.
Hyloxalus subpunctatus	0.01	200	FALSE	0	0	0	0	0	1% chance of modification in the 50 bp fragments that flank the end position.
Hyloxalus subpunctatus	0.05	1	FALSE	0	0	0	0	0	5% chance of modification in the 50 bp fragments that flank the end position.
Hyloxalus subpunctatus	0.05	2	FALSE	0	0	0	0	0	5% chance of modification in the 50 bp fragments that flank the end position.
Hyloxalus subpunctatus	0.05	3	FALSE	0	0	0	0	0	5% chance of modification in the 50 bp fragments that flank the end position.
Hyloxalus subpunctatus	0.05	4	FALSE	0	0	0	0	0	5% chance of modification in the 50 bp fragments that flank the end position.
Hyloxalus subpunctatus	0.05	5	FALSE	0	0	0	0	0	5% chance of modification in the 50 bp fragments that flank the end position.
Hyloxalus subpunctatus	0.05	6	FALSE	0	0	0	0	0	5% chance of modification in the 50 bp fragments that flank the end position.
Hyloxalus subpunctatus	0.05	8	FALSE	0	0	0	0	0	5% chance of modification in the 50 bp fragments that flank the end position.
Hyloxalus subpunctatus	0.05	10	FALSE	0	0	0	0	0	5% chance of modification in the 50 bp fragments that flank the end position.
Hyloxalus subpunctatus	0.05	12	FALSE	0	0	0	0	0	5% chance of modification in the 50 bp fragments that flank the end position.
Hyloxalus subpunctatus	0.05	14	FALSE	0	0	0	0	0	5% chance of modification in the 50 bp fragments that flank the end position.
Hyloxalus subpunctatus	0.05	16	FALSE	0	0	0	0	0	5% chance of modification in the 50 bp fragments that flank the end position.
Hyloxalus subpunctatus	0.05	18	FALSE	0	0	0	0	0	5% chance of modification in the 50 bp fragments that flank the end position.
Hyloxalus subpunctatus	0.05	20	FALSE	0	0	0	0	0	5% chance of modification in the 50 bp fragments that flank the end position.
Hyloxalus subpunctatus	0.05	22	FALSE	0	0	0	0	0	5% chance of modification in the 50 bp fragments that flank the end position.
Hyloxalus subpunctatus	0.05	24	FALSE	0	0	0	0	0	5% chance of modification in the 50 bp fragments that flank the end position.
Hyloxalus subpunctatus	0.05	26	FALSE	0	0	0	0	0	5% chance of modification in the 50 bp fragments that flank the end position.
Hyloxalus subpunctatus	0.05	28	FALSE	0.03	0.01	0.66	0	2	5% chance of modification in the 50 bp fragments that flank the end position.
Hyloxalus subpunctatus	0.05	30	FALSE	0.05	0.03	0.99	0	3	5% chance of modification in the 50 bp fragments that flank the end position.
Hyloxalus subpunctatus	0.05	32	FALSE	0.09	0.07	1.65	0	5	5% chance of modification in the 50 bp fragments that flank the end position.
Hyloxalus subpunctatus	0.05	34	FALSE	0.11	0.09	2	0	6	5% chance of modification in the 50 bp fragments that flank the end position.
Hyloxalus subpunctatus	0.05	109	FALSE	0	0	0	0	0	5% chance of modification in the 50 bp fragments that flank the end position.
Hyloxalus subpunctatus	0.05	111	FALSE	0	0	0	0	0	5% chance of modification in the 50 bp fragments that flank the end position.
Hyloxalus subpunctatus	0.05	113	FALSE	0	0	0	0	0	5% chance of modification in the 50 bp fragments that flank the end position.
Hyloxalus subpunctatus	0.05	114	FALSE	0	0	0	0	0	5% chance of modification in the 50 bp fragments that flank the end position.
Hyloxalus subpunctatus	0.05	115	FALSE	0	0	0	0	0	5% chance of modification in the 50 bp fragments that flank the end position.
Hyloxalus subpunctatus	0.05	116	FALSE	0	0	0	0	0	5% chance of modification in the 50 bp fragments that flank the end position.
Hyloxalus subpunctatus	0.05	117	FALSE	0	0	0	0	0	5% chance of modification in the 50 bp fragments that flank the end position.
Hyloxalus subpunctatus	0.05	118	FALSE	0	0	0	0	0	5% chance of modification in the 50 bp fragments that flank the end position.
Hyloxalus subpunctatus	0.05	119	FALSE	0	0	0	0	0	5% chance of modification in the 50 bp fragments that flank the end position.
Hyloxalus subpunctatus	0.05	120	FALSE	0	0	0	0	0	5% chance of modification in the 50 bp fragments that flank the end position.
Hyloxalus subpunctatus	0.05	121	FALSE	0	0	0	0	0	5% chance of modification in the 50 bp fragments that flank the end position.
Hyloxalus subpunctatus	0.05	122	FALSE	0	0	0	0	0	5% chance of modification in the 50 bp fragments that flank the end position.
Hyloxalus subpunctatus	0.05	123	FALSE	0	0	0	0	0	5% chance of modification in the 50 bp fragments that flank the end position.
Hyloxalus subpunctatus	0.05	124	FALSE	0	0	0	0	0	5% chance of modification in the 50 bp fragments that flank the end position.
Hyloxalus subpunctatus	0.05	125	FALSE	0	0	0	0	0	5% chance of modification in the 50 bp fragments that flank the end position.
Hyloxalus subpunctatus	0.05	126	FALSE	0	0	0	0	0	5% chance of modification in the 50 bp fragments that flank the end position.
Hyloxalus subpunctatus	0.05	127	FALSE	0	0	0	0	0	5% chance of modification in the 50 bp fragments that flank the end position.
Hyloxalus subpunctatus	0.05	128	FALSE	0	0	0	0	0	5% chance of modification in the 50 bp fragments that flank the end position.
Hyloxalus subpunctatus	0.05	129	FALSE	0	0	0	0	0	5% chance of modification in the 50 bp fragments that flank the end position.
Hyloxalus subpunctatus	0.05	130	FALSE	0	0	0	0	0	5% chance of modification in the 50 bp fragments that flank the end position.
Hyloxalus subpunctatus	0.05	131	FALSE	0	0	0	0	0	5% chance of modification in the 50 bp fragments that flank the end position.
Hyloxalus subpunctatus	0.05	132	FALSE	0	0	0	0	0	5% chance of modification in the 50 bp fragments that flank the end position.
Hyloxalus subpunctatus	0.05	133	FALSE	0	0	0	0	0	5% chance of modification in the 50 bp fragments that flank the end position.
Hyloxalus subpunctatus	0.05	134	FALSE	0	0	0	0	0	5% chance of modification in the 50 bp fragments that flank the end position.
Hyloxalus subpunctatus	0.05	135	FALSE	0	0	0	0	0	5% chance of modification in the 50 bp fragments that flank the end position.
Hyloxalus subpunctatus	0.05	136	FALSE	0	0	0	0	0	5% chance of modification in the 50 bp fragments that flank the end position.
Hyloxalus subpunctatus	0.05	137	FALSE	0	0	0	0	0	5% chance of modification in the 50 bp fragments that flank the end position.
Hyloxalus subpunctatus	0.05	138	FALSE	0	0	0	0	0	5% chance of modification in the 50 bp fragments that flank the end position.
Hyloxalus subpunctatus	0.05	139	FALSE	0	0	0	0	0	5% chance of modification in the 50 bp fragments that flank the end position.
Hyloxalus subpunctatus	0.05	140	FALSE	0	0	0	0	0	5% chance of modification in the 50 bp fragments that flank the end position.
Hyloxalus subpunctatus	0.05	141	FALSE	0	0	0	0	0	5% chance of modification in the 50 bp fragments that flank the end position.
Hyloxalus subpunctatus	0.05	142	FALSE	0	0	0	0	0	5% chance of modification in the 50 bp fragments that flank the end position.
Hyloxalus subpunctatus	0.05	143	FALSE	0	0	0	0	0	5% chance of modification in the 50 bp fragments that flank the end position.
Hyloxalus subpunctatus	0.05	144	FALSE	0	0	0	0	0	5% chance of modification in the 50 bp fragments that flank the end position.
Hyloxalus subpunctatus	0.05	145	FALSE	0	0	0	0	0	5% chance of modification in the 50 bp fragments that flank the end position.
Hyloxalus subpunctatus	0.05	146	FALSE	0	0	0	0	0	5% chance of modification in the 50 bp fragments that flank the end position.
Hyloxalus subpunctatus	0.05	147	FALSE	0	0	0	0	0	5% chance of modification in the 50 bp fragments that flank the end position.
Hyloxalus subpunctatus	0.05	148	FALSE	0	0	0	0	0	5% chance of modification in the 50 bp fragments that flank the end position.
Hyloxalus subpunctatus	0.05	149	FALSE	0	0	0	0	0	5% chance of modification in the 50 bp fragments that flank the end position.
Hyloxalus subpunctatus	0.05	150	FALSE	0	0	0	0	0	5% chance of modification in the 50 bp fragments that flank the end position.
Hyloxalus subpunctatus	0.05	151	FALSE	0	0	0	0	0	5% chance of modification in the 50 bp fragments that flank the end position.
Hyloxalus subpunctatus	0.05	152	FALSE	0	0	0	0	0	5% chance of modification in the 50 bp fragments that flank the end position.
Hyloxalus subpunctatus	0.05	153	FALSE	0	0	0	0	0	5% chance of modification in the 50 bp fragments that flank the end position.
Hyloxalus subpunctatus	0.05	154	FALSE	0	0	0	0	0	5% chance of modification in the 50 bp fragments that flank the end position.
Hyloxalus subpunctatus	0.05	155	FALSE	0	0	0	0	0	5% chance of modification in the 50 bp fragments that flank the end position.
Hyloxalus subpunctatus	0.05	156	FALSE	0	0	0	0	0	5% chance of modification in the 50 bp fragments that flank the end position.
Hyloxalus subpunctatus	0.05	157	FALSE	0	0	0	0	0	5% chance of modification in the 50 bp fragments that flank the end position.
Hyloxalus subpunctatus	0.05	158	FALSE	0	0	0	0	0	5% chance of modification in the 50 bp fragments that flank the end position.
Hyloxalus subpunctatus	0.05	159	FALSE	0	0	0	0	0	5% chance of modification in the 50 bp fragments that flank the end position.
Hyloxalus subpunctatus	0.05	160	FALSE	0	0	0	0	0	5% chance of modification in the 50 bp fragments that flank the end position.
Hyloxalus subpunctatus	0.05	161	FALSE	0	0	0	0	0	5% chance of modification in the 50 bp fragments that flank the end position.
Hyloxalus subpunctatus	0.05	162	FALSE	0	0	0	0	0	5% chance of modification in the 50 bp fragments that flank the end position.
Hyloxalus subpunctatus	0.05	163	FALSE	0	0	0	0	0	5% chance of modification in the 50 bp fragments that flank the end position.
Hyloxalus subpunctatus	0.05	164	FALSE	0	0	0	0	0	5% chance of modification in the 50 bp fragments that flank the end position.
Hyloxalus subpunctatus	0.05	165	FALSE	0	0	0	0	0	5% chance of modification in the 50 bp fragments that flank the end position.
Hyloxalus subpunctatus	0.05	166	FALSE	0	0	0	0	0	5% chance of modification in the 50 bp fragments that flank the end position.
Hyloxalus subpunctatus	0.05	167	FALSE	0	0	0	0	0	5% chance of modification in the 50 bp fragments that flank the end position.
Hyloxalus subpunctatus	0.05	168	FALSE	0	0	0	0	0	5% chance of modification in the 50 bp fragments that flank the end position.
Hyloxalus subpunctatus	0.05	169	FALSE	0	0	0	0	0	5% chance of modification in the 50 bp fragments that flank the end position.
Hyloxalus subpunctatus	0.05	170	FALSE	0	0	0	0	0	5% chance of modification in the 50 bp fragments that flank the end position.
Hyloxalus subpunctatus	0.05	171	FALSE	0	0	0	0	0	5% chance of modification in the 50 bp fragments that flank the end position.
Hyloxalus subpunctatus	0.05	172	FALSE	0	0	0	0	0	5% chance of modification in the 50 bp fragments that flank the end position.
Hyloxalus subpunctatus	0.05	173	FALSE	0	0	0	0	0	5% chance of modification in the 50 bp fragments that flank the end position.
Hyloxalus subpunctatus	0.05	174	FALSE	0	0	0	0	0	5% chance of modification in the 50 bp fragments that flank the end position.
Hyloxalus subpunctatus	0.05	175	FALSE	0	0	0	0	0	5% chance of modification in the 50 bp fragments that flank the end position.
Hyloxalus subpunctatus	0.05	176	FALSE	0	0	0	0	0	5% chance of modification in the 50 bp fragments that flank the end position.
Hyloxalus subpunctatus	0.05	177	FALSE	0	0	0	0	0	5% chance of modification in the 50 bp fragments that flank the end position.
Hyloxalus subpunctatus	0.05	178	FALSE	0	0	0	0	0	5% chance of modification in the 50 bp fragments that flank the end position.
Hyloxalus subpunctatus	0.05	179	FALSE	0	0	0	0	0	5% chance of modification in the 50 bp fragments that flank the end position.
Hyloxalus subpunctatus	0.05	180	FALSE	0	0	0	0	0	5% chance of modification in the 50 bp fragments that flank the end position.
Hyloxalus subpunctatus	0.05	181	FALSE	0	0	0	0	0	5% chance of modification in the 50 bp fragments that flank the end position.
Hyloxalus subpunctatus	0.05	182	FALSE	0	0	0	0	0	5% chance of modification in the 50 bp fragments that flank the end position.
Hyloxalus subpunctatus	0.05	183	FALSE	0	0	0	0	0	5% chance of modification in the 50 bp fragments that flank the end position.
Hyloxalus subpunctatus	0.05	184	FALSE	0	0	0	0	0	5% chance of modification in the 50 bp fragments that flank the end position.
Hyloxalus subpunctatus	0.05	185	FALSE	0	0	0	0	0	5% chance of modification in the 50 bp fragments that flank the end position.
Hyloxalus subpunctatus	0.05	186	FALSE	0	0	0	0	0	5% chance of modification in the 50 bp fragments that flank the end position.
Hyloxalus subpunctatus	0.05	187	FALSE	0	0	0	0	0	5% chance of modification in the 50 bp fragments that flank the end position.
Hyloxalus subpunctatus	0.05	188	FALSE	0	0	0	0	0	5% chance of modification in the 50 bp fragments that flank the end position.
Hyloxalus subpunctatus	0.05	189	FALSE	0	0	0	0	0	5% chance of modification in the 50 bp fragments that flank the end position.
Hyloxalus subpunctatus	0.05	190	FALSE	0	0	0	0	0	5% chance of modification in the 50 bp fragments that flank the end position.
Hyloxalus subpunctatus	0.05	191	FALSE	0	0	0	0	0	5% chance of modification in the 50 bp fragments that flank the end position.
Hyloxalus subpunctatus	0.05	192	FALSE	0	0	0	0	0	5% chance of modification in the 50 bp fragments that flank the end position.
Hyloxalus subpunctatus	0.05	193	FALSE	0	0	0	0	0	5% chance of modification in the 50 bp fragments that flank the end position.
Hyloxalus subpunctatus	0.05	194	FALSE	0	0	0	0	0	5% chance of modification in the 50 bp fragments that flank the end position.
Hyloxalus subpunctatus	0.05	195	FALSE	0	0	0	0	0	5% chance of modification in the 50 bp fragments that flank the end position.
Hyloxalus subpunctatus	0.05	196	FALSE	0	0	0	0	0	5% chance of modification in the 50 bp fragments that flank the end position.
Hyloxalus subpunctatus	0.05	197	FALSE	0	0	0	0	0	5% chance of modification in the 50 bp fragments that flank the end position.
Hyloxalus subpunctatus	0.05	198	FALSE	0	0	0	0	0	5% chance of modification in the 50 bp fragments that flank the end position.
Hyloxalus subpunctatus	0.05	199	FALSE	0	0	0	0	0	5% chance of modification in the 50 bp fragments that flank the end position.
Hyloxalus subpunctatus	0.05	200	FALSE	0	0	0	0	0	5% chance of modification in the 50 bp fragments that flank the end position.
Melanophryniscus moreirae	0.01	147	FALSE	0	0	0	0	0	1% chance of modification in the 50 bp fragments that flank the end position.
Melanophryniscus moreirae	0.01	148	FALSE	0	0	0	0	0	1% chance of modification in the 50 bp fragments that flank the end position.
Melanophryniscus moreirae	0.01	149	FALSE	0	0	0	0	0	1% chance of modification in the 50 bp fragments that flank the end position.
Melanophryniscus moreirae	0.01	150	FALSE	0	0	0	0	0	1% chance of modification in the 50 bp fragments that flank the end position.
Melanophryniscus moreirae	0.01	151	FALSE	0	0	0	0	0	1% chance of modification in the 50 bp fragments that flank the end position.
Melanophryniscus moreirae	0.01	152	FALSE	0	0	0	0	0	1% chance of modification in the 50 bp fragments that flank the end position.
Melanophryniscus moreirae	0.01	153	FALSE	0	0	0	0	0	1% chance of modification in the 50 bp fragments that flank the end position.
Melanophryniscus moreirae	0.01	154	FALSE	0	0	0	0	0	1% chance of modification in the 50 bp fragments that flank the end position.
Melanophryniscus moreirae	0.01	155	FALSE	0	0	0	0	0	1% chance of modification in the 50 bp fragments that flank the end position.
Melanophryniscus moreirae	0.01	156	FALSE	0	0	0	0	0	1% chance of modification in the 50 bp fragments that flank the end position.
Melanophryniscus moreirae	0.01	157	FALSE	0	0	0	0	0	1% chance of modification in the 50 bp fragments that flank the end position.
Melanophryniscus moreirae	0.01	158	FALSE	0	0	0	0	0	1% chance of modification in the 50 bp fragments that flank the end position.
Melanophryniscus moreirae	0.01	159	FALSE	0	0	0	0	0	1% chance of modification in the 50 bp fragments that flank the end position.
Melanophryniscus moreirae	0.01	160	FALSE	0	0	0	0	0	1% chance of modification in the 50 bp fragments that flank the end position.
Melanophryniscus moreirae	0.01	161	FALSE	0	0	0	0	0	1% chance of modification in the 50 bp fragments that flank the end position.
Melanophryniscus moreirae	0.01	162	FALSE	0	0	0	0	0	1% chance of modification in the 50 bp fragments that flank the end position.
Melanophryniscus moreirae	0.01	163	FALSE	0	0	0	0	0	1% chance of modification in the 50 bp fragments that flank the end position.
Melanophryniscus moreirae	0.01	164	FALSE	0	0	0	0	0	1% chance of modification in the 50 bp fragments that flank the end position.
Melanophryniscus moreirae	0.01	165	FALSE	0	0	0	0	0	1% chance of modification in the 50 bp fragments that flank the end position.
Melanophryniscus moreirae	0.01	166	FALSE	0	0	0	0	0	1% chance of modification in the 50 bp fragments that flank the end position.
Melanophryniscus moreirae	0.01	167	FALSE	0	0	0	0	0	1% chance of modification in the 50 bp fragments that flank the end position.
Melanophryniscus moreirae	0.01	168	FALSE	0	0	0	0	0	1% chance of modification in the 50 bp fragments that flank the end position.
Melanophryniscus moreirae	0.01	169	FALSE	0	0	0	0	0	1% chance of modification in the 50 bp fragments that flank the end position.
Melanophryniscus moreirae	0.01	170	FALSE	0	0	0	0	0	1% chance of modification in the 50 bp fragments that flank the end position.
Melanophryniscus moreirae	0.01	171	FALSE	0	0	0	0	0	1% chance of modification in the 50 bp fragments that flank the end position.
Melanophryniscus moreirae	0.01	172	FALSE	0	0	0	0	0	1% chance of modification in the 50 bp fragments that flank the end position.
Melanophryniscus moreirae	0.01	173	FALSE	0	0	0	0	0	1% chance of modification in the 50 bp fragments that flank the end position.
Melanophryniscus moreirae	0.01	174	FALSE	0	0	0	0	0	1% chance of modification in the 50 bp fragments that flank the end position.
Melanophryniscus moreirae	0.01	175	FALSE	0	0	0	0	0	1% chance of modification in the 50 bp fragments that flank the end position.
Melanophryniscus moreirae	0.01	176	FALSE	0	0	0	0	0	1% chance of modification in the 50 bp fragments that flank the end position.
Melanophryniscus moreirae	0.01	177	FALSE	0	0	0	0	0	1% chance of modification in the 50 bp fragments that flank the end position.
Melanophryniscus moreirae	0.01	178	FALSE	0	0	0	0	0	1% chance of modification in the 50 bp fragments that flank the end position.
Melanophryniscus moreirae	0.01	179	FALSE	0	0	0	0	0	1% chance of modification in the 50 bp fragments that flank the end position.
Melanophryniscus moreirae	0.01	180	FALSE	0	0	0	0	0	1% chance of modification in the 50 bp fragments that flank the end position.
Melanophryniscus moreirae	0.01	181	FALSE	0	0	0	0	0	1% chance of modification in the 50 bp fragments that flank the end position.
Melanophryniscus moreirae	0.01	182	FALSE	0	0	0	0	0	1% chance of modification in the 50 bp fragments that flank the end position.
Melanophryniscus moreirae	0.01	183	FALSE	0	0	0	0	0	1% chance of modification in the 50 bp fragments that flank the end position.
Melanophryniscus moreirae	0.01	184	FALSE	0	0	0	0	0	1% chance of modification in the 50 bp fragments that flank the end position.
Melanophryniscus moreirae	0.01	185	FALSE	0	0	0	0	0	1% chance of modification in the 50 bp fragments that flank the end position.
Melanophryniscus moreirae	0.01	186	FALSE	0	0	0	0	0	1% chance of modification in the 50 bp fragments that flank the end position.
Melanophryniscus moreirae	0.01	187	FALSE	0	0	0	0	0	1% chance of modification in the 50 bp fragments that flank the end position.
Melanophryniscus moreirae	0.01	188	FALSE	0	0	0	0	0	1% chance of modification in the 50 bp fragments that flank the end position.
Melanophryniscus moreirae	0.01	189	FALSE	0	0	0	0	0	1% chance of modification in the 50 bp fragments that flank the end position.
Melanophryniscus moreirae	0.01	190	FALSE	0	0	0	0	0	1% chance of modification in the 50 bp fragments that flank the end position.
Melanophryniscus moreirae	0.01	191	FALSE	0	0	0	0	0	1% chance of modification in the 50 bp fragments that flank the end position.
Melanophryniscus moreirae	0.01	192	FALSE	0	0	0	0	0	1% chance of modification in the 50 bp fragments that flank the end position.
Melanophryniscus moreirae	0.01	193	FALSE	0	0	0	0	0	1% chance of modification in the 50 bp fragments that flank the end position.
Melanophryniscus moreirae	0.01	194	FALSE	0	0	0	0	0	1% chance of modification in the 50 bp fragments that flank the end position.
Melanophryniscus moreirae	0.01	195	FALSE	0	0	0	0	0	1% chance of modification in the 50 bp fragments that flank the end position.
Melanophryniscus moreirae	0.01	196	FALSE	0	0	0	0	0	1% chance of modification in the 50 bp fragments that flank the end position.
Melanophryniscus moreirae	0.01	197	FALSE	0	0	0	0	0	1% chance of modification in the 50 bp fragments that flank the end position.
Melanophryniscus moreirae	0.01	198	FALSE	0	0	0	0	0	1% chance of modification in the 50 bp fragments that flank the end position.
Melanophryniscus moreirae	0.01	199	FALSE	0	0	0	0	0	1% chance of modification in the 50 bp fragments that flank the end position.
Melanophryniscus moreirae	0.01	200	FALSE	0	0	0	0	0	1% chance of modification in the 50 bp fragments that flank the end position.
Melanophryniscus moreirae	0.05	1	FALSE	0	0	0	0	0	5% chance of modification in the 50 bp fragments that flank the end position.
Melanophryniscus moreirae	0.05	2	FALSE	0	0	0	0	0	5% chance of modification in the 50 bp fragments that flank the end position.
Melanophryniscus moreirae	0.05	3	FALSE	0	0	0	0	0	5% chance of modification in the 50 bp fragments that flank the end position.
Melanophryniscus moreirae	0.05	4	FALSE	0	0	0	0	0	5% chance of modification in the 50 bp fragments that flank the end position.
Melanophryniscus moreirae	0.05	5	FALSE	0	0	0	0	0	5% chance of modification in the 50 bp fragments that flank the end position.
Melanophryniscus moreirae	0.05	6	FALSE	0	0	0	0	0	5% chance of modification in the 50 bp fragments that flank the end position.
Melanophryniscus moreirae	0.05	7	FALSE	0	0	0	0	0	5% chance of modification in the 50 bp fragments that flank the end position.
Melanophryniscus moreirae	0.05	8	FALSE	0	0	0	0	0	5% chance of modification in the 50 bp fragments that flank the end position.
Melanophryniscus moreirae	0.05	9	FALSE	0	0	0	0	0	5% chance of modification in the 50 bp fragments that flank the end position.
Melanophryniscus moreirae	0.05	10	FALSE	0	0	0	0	0	5% chance of modification in the 50 bp fragments that flank the end position.
Melanophryniscus moreirae	0.05	11	FALSE	0	0	0	0	0	5% chance of modification in the 50 bp fragments that flank the end position.
Melanophryniscus moreirae	0.05	12	FALSE	0	0	0	0	0	5% chance of modification in the 50 bp fragments that flank the end position.
Melanophryniscus moreirae	0.05	13	FALSE	0	0	0	0	0	5% chance of modification in the 50 bp fragments that flank the end position.
Melanophryniscus moreirae	0.05	14	FALSE	0	0	0	0	0	5% chance of modification in the 50 bp fragments that flank the end position.
Melanophryniscus moreirae	0.05	15	FALSE	0	0	0	0	0	5% chance of modification in the 50 bp fragments that flank the end position.
Melanophryniscus moreirae	0.05	17	FALSE	0	0	0	0	0	5% chance of modification in the 50 bp fragments that flank the end position.
Melanophryniscus moreirae	0.05	110	FALSE	0	0	0	0	0	5% chance of modification in the 50 bp fragments that flank the end position.
Melanophryniscus moreirae	0.05	112	FALSE	0	0	0	0	0	5% chance of modification in the 50 bp fragments that flank the end position.
Melanophryniscus moreirae	0.05	114	FALSE	0	0	0	0	0	5% chance of modification in the 50 bp fragments that flank the end position.
Melanophryniscus moreirae	0.05	115	FALSE	0	0	0	0	0	5% chance of modification in the 50 bp fragments that flank the end position.
Melanophryniscus moreirae	0.05	116	FALSE	0	0	0	0	0	5% chance of modification in the 50 bp fragments that flank the end position.
Melanophryniscus moreirae	0.05	117	FALSE	0	0	0	0	0	5% chance of modification in the 50 bp fragments that flank the end position.
Melanophryniscus moreirae	0.05	118	FALSE	0	0	0	0	0	5% chance of modification in the 50 bp fragments that flank the end position.
Melanophryniscus moreirae	0.05	119	FALSE	0	0	0	0	0	5% chance of modification in the 50 bp fragments that flank the end position.
Melanophryniscus moreirae	0.05	120	FALSE	0	0	0	0	0	5% chance of modification in the 50 bp fragments that flank the end position.
Melanophryniscus moreirae	0.05	121	FALSE	0	0	0	0	0	5% chance of modification in the 50 bp fragments that flank the end position.
Melanophryniscus moreirae	0.05	122	FALSE	0	0	0	0	0	5% chance of modification in the 50 bp fragments that flank the end position.
Melanophryniscus moreirae	0.05	123	FALSE	0	0	0	0	0	5% chance of modification in the 50 bp fragments that flank the end position.
Melanophryniscus moreirae	0.05	124	FALSE	0	0	0	0	0	5% chance of modification in the 50 bp fragments that flank the end position.
Melanophryniscus moreirae	0.05	125	FALSE	0	0	0	0	0	5% chance of modification in the 50 bp fragments that flank the end position.
Melanophryniscus moreirae	0.05	126	FALSE	0	0	0	0	0	5% chance of modification in the 50 bp fragments that flank the end position.
Melanophryniscus moreirae	0.05	127	FALSE	0	0	0	0	0	5% chance of modification in the 50 bp fragments that flank the end position.
Melanophryniscus moreirae	0.05	128	FALSE	0	0	0	0	0	5% chance of modification in the 50 bp fragments that flank the end position.
Melanophryniscus moreirae	0.05	129	FALSE	0	0	0	0	0	5% chance of modification in the 50 bp fragments that flank the end position.
Melanophryniscus moreirae	0.05	130	FALSE	0	0	0	0	0	5% chance of modification in the 50 bp fragments that flank the end position.
Melanophryniscus moreirae	0.05	131	FALSE	0	0	0	0	0	5% chance of modification in the 50 bp fragments that flank the end position.
Melanophryniscus moreirae	0.05	132	FALSE	0	0	0	0	0	5% chance of modification in the 50 bp fragments that flank the end position.
Melanophryniscus moreirae	0.05	133	FALSE	0	0	0	0	0	5% chance of modification in the 50 bp fragments that flank the end position.
Melanophryniscus moreirae	0.05	134	FALSE	0	0	0	0	0	5% chance of modification in the 50 bp fragments that flank the end position.
Melanophryniscus moreirae	0.05	135	FALSE	0	0	0	0	0	5% chance of modification in the 50 bp fragments that flank the end position.
Melanophryniscus moreirae	0.05	136	FALSE	0	0	0	0	0	5% chance of modification in the 50 bp fragments that flank the end position.
Melanophryniscus moreirae	0.05	137	FALSE	0	0	0	0	0	5% chance of modification in the 50 bp fragments that flank the end position.
Melanophryniscus moreirae	0.05	138	FALSE	0	0	0	0	0	5% chance of modification in the 50 bp fragments that flank the end position.
Melanophryniscus moreirae	0.05	139	FALSE	0	0	0	0	0	5% chance of modification in the 50 bp fragments that flank the end position.
Melanophryniscus moreirae	0.05	140	FALSE	0	0	0	0	0	5% chance of modification in the 50 bp fragments that flank the end position.
Melanophryniscus moreirae	0.05	141	FALSE	0	0	0	0	0	5% chance of modification in the 50 bp fragments that flank the end position.
Melanophryniscus moreirae	0.05	142	FALSE	0	0	0	0	0	5% chance of modification in the 50 bp fragments that flank the end position.
Melanophryniscus moreirae	0.05	143	FALSE	0	0	0	0	0	5% chance of modification in the 50 bp fragments that flank the end position.
Melanophryniscus moreirae	0.05	144	FALSE	0	0	0	0	0	5% chance of modification in the 50 bp fragments that flank the end position.
Melanophryniscus moreirae	0.05	145	FALSE	0	0	0	0	0	5% chance of modification in the 50 bp fragments that flank the end position.
Melanophryniscus moreirae	0.05	146	FALSE	0	0	0	0	0	5% chance of modification in the 50 bp fragments that flank the end position.
Melanophryniscus moreirae	0.05	147	FALSE	0	0	0	0	0	5% chance of modification in the 50 bp fragments that flank the end position.
Melanophryniscus moreirae	0.05	148	FALSE	0	0	0	0	0	5% chance of modification in the 50 bp fragments that flank the end position.
Melanophryniscus moreirae	0.05	149	FALSE	0	0	0	0	0	5% chance of modification in the 50 bp fragments that flank the end position.
Melanophryniscus moreirae	0.05	150	FALSE	0	0	0	0	0	5% chance of modification in the 50 bp fragments that flank the end position.
Melanophryniscus moreirae	0.05	151	FALSE	0	0	0	0	0	5% chance of modification in the 50 bp fragments that flank the end position.
Melanophryniscus moreirae	0.05	152	FALSE	0	0	0	0	0	5% chance of modification in the 50 bp fragments that flank the end position.
Melanophryniscus moreirae	0.05	153	FALSE	0	0	0	0	0	5% chance of modification in the 50 bp fragments that flank the end position.
Melanophryniscus moreirae	0.05	154	FALSE	0	0	0	0	0	5% chance of modification in the 50 bp fragments that flank the end position.
Melanophryniscus moreirae	0.05	155	FALSE	0	0	0	0	0	5% chance of modification in the 50 bp fragments that flank the end position.
Melanophryniscus moreirae	0.05	156	FALSE	0	0	0	0	0	5% chance of modification in the 50 bp fragments that flank the end position.
Melanophryniscus moreirae	0.05	157	FALSE	0	0	0	0	0	5% chance of modification in the 50 bp fragments that flank the end position.
Melanophryniscus moreirae	0.05	158	FALSE	0	0	0	0	0	5% chance of modification in the 50 bp fragments that flank the end position.
Melanophryniscus moreirae	0.05	159	FALSE	0	0	0	0	0	5% chance of modification in the 50 bp fragments that flank the end position.
Melanophryniscus moreirae	0.05	160	FALSE	0	0	0	0	0	5% chance of modification in the 50 bp fragments that flank the end position.
Melanophryniscus moreirae	0.05	161	FALSE	0	0	0	0	0	5% chance of modification in the 50 bp fragments that flank the end position.
Melanophryniscus moreirae	0.05	162	FALSE	0	0	0	0	0	5% chance of modification in the 50 bp fragments that flank the end position.
Melanophryniscus moreirae	0.05	163	FALSE	0	0	0	0	0	5% chance of modification in the 50 bp fragments that flank the end position.
Melanophryniscus moreirae	0.05	164	FALSE	0	0	0	0	0	5% chance of modification in the 50 bp fragments that flank the end position.
Melanophryniscus moreirae	0.05	165	FALSE	0	0	0	0	0	5% chance of modification in the 50 bp fragments that flank the end position.
Melanophryniscus moreirae	0.05	166	FALSE	0	0	0	0	0	5% chance of modification in the 50 bp fragments that flank the end position.
Melanophryniscus moreirae	0.05	167	FALSE	0	0	0	0	0	5% chance of modification in the 50 bp fragments that flank the end position.
Melanophryniscus moreirae	0.05	168	FALSE	0	0	0	0	0	5% chance of modification in the 50 bp fragments that flank the end position.
Melanophryniscus moreirae	0.05	169	FALSE	0	0	0	0	0	5% chance of modification in the 50 bp fragments that flank the end position.
Melanophryniscus moreirae	0.05	170	FALSE	0	0	0	0	0	5% chance of modification in the 50 bp fragments that flank the end position.
Melanophryniscus moreirae	0.05	171	FALSE	0	0	0	0	0	5% chance of modification in the 50 bp fragments that flank the end position.
Melanophryniscus moreirae	0.05	172	FALSE	0	0	0	0	0	5% chance of modification in the 50 bp fragments that flank the end position.
Melanophryniscus moreirae	0.05	173	FALSE	0	0	0	0	0	5% chance of modification in the 50 bp fragments that flank the end position.
Melanophryniscus moreirae	0.05	174	FALSE	0	0	0	0	0	5% chance of modification in the 50 bp fragments that flank the end position.
Melanophryniscus moreirae	0.05	175	FALSE	0	0	0	0	0	5% chance of modification in the 50 bp fragments that flank the end position.
Melanophryniscus moreirae	0.05	176	FALSE	0	0	0	0	0	5% chance of modification in the 50 bp fragments that flank the end position.
Melanophryniscus moreirae	0.05	177	FALSE	0	0	0	0	0	5% chance of modification in the 50 bp fragments that flank the end position.
Melanophryniscus moreirae	0.05	178	FALSE	0	0	0	0	0	5% chance of modification in the 50 bp fragments that flank the end position.
Melanophryniscus moreirae	0.05	179	FALSE	0	0	0	0	0	5% chance of modification in the 50 bp fragments that flank the end position.
Melanophryniscus moreirae	0.05	180	FALSE	0	0	0	0	0	5% chance of modification in the 50 bp fragments that flank the end position.
Melanophryniscus moreirae	0.05	181	FALSE	0	0	0	0	0	5% chance of modification in the 50 bp fragments that flank the end position.
Melanophryniscus moreirae	0.05	182	FALSE	0	0	0	0	0	5% chance of modification in the 50 bp fragments that flank the end position.
Melanophryniscus moreirae	0.05	183	FALSE	0	0	0	0	0	5% chance of modification in the 50 bp fragments that flank the end position.
Melanophryniscus moreirae	0.05	184	FALSE	0	0	0	0	0	5% chance of modification in the 50 bp fragments that flank the end position.
Melanophryniscus moreirae	0.05	185	FALSE	0	0	0	0	0	5% chance of modification in the 50 bp fragments that flank the end position.
Melanophryniscus moreirae	0.05	186	FALSE	0	0	0	0	0	5% chance of modification in the 50 bp fragments that flank the end position.
Melanophryniscus moreirae	0.05	187	FALSE	0	0	0	0	0	5% chance of modification in the 50 bp fragments that flank the end position.
Melanophryniscus moreirae	0.05	188	FALSE	0	0	0	0	0	5% chance of modification in the 50 bp fragments that flank the end position.
Melanophryniscus moreirae	0.05	189	FALSE	0	0	0	0	0	5% chance of modification in the 50 bp fragments that flank the end position.
Melanophryniscus moreirae	0.05	190	FALSE	0	0	0	0	0	5% chance of modification in the 50 bp fragments that flank the end position.
Melanophryniscus moreirae	0.05	191	FALSE	0	0	0	0	0	5% chance of modification in the 50 bp fragments that flank the end position.
Melanophryniscus moreirae	0.05	192	FALSE	0	0	0	0	0	5% chance of modification in the 50 bp fragments that flank the end position.
Melanophryniscus moreirae	0.05	193	FALSE	0	0	0	0	0	5% chance of modification in the 50 bp fragments that flank the end position.
Melanophryniscus moreirae	0.05	194	FALSE	0	0	0	0	0	5% chance of modification in the 50 bp fragments that flank the end position.
Melanophryniscus moreirae	0.05	195	FALSE	0	0	0	0	0	5% chance of modification in the 50 bp fragments that flank the end position.
Melanophryniscus moreirae	0.05	196	FALSE	0	0	0	0	0	5% chance of modification in the 50 bp fragments that flank the end position.
Melanophryniscus moreirae	0.05	197	FALSE	0	0	0	0	0	5% chance of modification in the 50 bp fragments that flank the end position.
Melanophryniscus moreirae	0.05	198	FALSE	0	0	0	0	0	5% chance of modification in the 50 bp fragments that flank the end position.
Melanophryniscus moreirae	0.05	199	FALSE	0	0	0	0	0	5% chance of modification in the 50 bp fragments that flank the end position.
Melanophryniscus moreirae	0.05	200	FALSE	0	0	0	0	0	5% chance of modification in the 50 bp fragments that flank the end position.
Scaphiopus holbrookii	0.01	27	FALSE	0.25	0.16	3.8827	0	11	1% chance of modification in the 50 bp fragments that flank the end position.
Scaphiopus holbrookii	0.01	29	FALSE	0.25	0.16	3.8827	0	11	1% chance of modification in the 50 bp fragments that flank the end position.
Scaphiopus holbrookii	0.01	33	FALSE	0.22	0.14	1.03	0	3	1% chance of modification in the 50 bp fragments that flank the end position.
Scaphiopus holbrookii	0.01	35	FALSE	0.38	0.3	1.76625	0	5	1% chance of modification in the 50 bp fragments that flank the end position.
Scaphiopus holbrookii	0.01	37	FALSE	0.38	0.3	1.76625	0	5	1% chance of modification in the 50 bp fragments that flank the end position.
Scaphiopus holbrookii	0.01	39	FALSE	0.62	0.54	2.835	0	8	1% chance of modification in the 50 bp fragments that flank the end position.
Scaphiopus holbrookii	0.01	41	FALSE	0.62	0.54	2.835	0	8	1% chance of modification in the 50 bp fragments that flank the end position.
Scaphiopus holbrookii	0.01	43	FALSE	0.62	0.54	2.835	0	8	1% chance of modification in the 50 bp fragments that flank the end position.
Scaphiopus holbrookii	0.01	115	FALSE	0	0	0	0	0	1% chance of modification in the 50 bp fragments that flank the end position.
Scaphiopus holbrookii	0.01	122	FALSE	0	0	0	0	0	1% chance of modification in the 50 bp fragments that flank the end position.
Scaphiopus holbrookii	0.01	123	FALSE	0	0	0	0	0	1% chance of modification in the 50 bp fragments that flank the end position.
Scaphiopus holbrookii	0.01	125	FALSE	0	0	0	0	0	1% chance of modification in the 50 bp fragments that flank the end position.
Scaphiopus holbrookii	0.01	126	FALSE	0	0	0	0	0	1% chance of modification in the 50 bp fragments that flank the end position.
Scaphiopus holbrookii	0.01	127	FALSE	0	0	0	0	0	1% chance of modification in the 50 bp fragments that flank the end position.
Scaphiopus holbrookii	0.01	128	FALSE	0	0	0	0	0	1% chance of modification in the 50 bp fragments that flank the end position.
Scaphiopus holbrookii	0.01	129	FALSE	0	0	0	0	0	1% chance of modification in the 50 bp fragments that flank the end position.
Scaphiopus holbrookii	0.01	130	FALSE	0	0	0	0	0	1% chance of modification in the 50 bp fragments that flank the end position.
Scaphiopus holbrookii	0.01	131	FALSE	0	0	0	0	0	1% chance of modification in the 50 bp fragments that flank the end position.
Scaphiopus holbrookii	0.01	132	FALSE	0	0	0	0	0	1% chance of modification in the 50 bp fragments that flank the end position.
Scaphiopus holbrookii	0.01	133	FALSE	0	0	0	0	0	1% chance of modification in the 50 bp fragments that flank the end position.
Scaphiopus holbrookii	0.01	134	FALSE	0	0	0	0	0	1% chance of modification in the 50 bp fragments that flank the end position.
Scaphiopus holbrookii	0.01	135	FALSE	0	0	0	0	0	1% chance of modification in the 50 bp fragments that flank the end position.
Scaphiopus holbrookii	0.01	136	FALSE	0	0	0	0	0	1% chance of modification in the 50 bp fragments that flank the end position.
Scaphiopus holbrookii	0.01	137	FALSE	0	0	0	0	0	1% chance of modification in the 50 bp fragments that flank the end position.
Scaphiopus holbrookii	0.01	138	FALSE	0	0	0	0	0	1% chance of modification in the 50 bp fragments that flank the end position.
Scaphiopus holbrookii	0.01	139	FALSE	0	0	0	0	0	1% chance of modification in the 50 bp fragments that flank the end position.
Scaphiopus holbrookii	0.01	140	FALSE	0	0	0	0	0	1% chance of modification in the 50 bp fragments that flank the end position.
Scaphiopus holbrookii	0.01	141	FALSE	0	0	0	0	0	1% chance of modification in the 50 bp fragments that flank the end position.
Scaphiopus holbrookii	0.01	142	FALSE	0	0	0	0	0	1% chance of modification in the 50 bp fragments that flank the end position.
Scaphiopus holbrookii	0.01	143	FALSE	0	0	0	0	0	1% chance of modification in the 50 bp fragments that flank the end position.
Scaphiopus holbrookii	0.01	144	FALSE	0	0	0	0	0	1% chance of modification in the 50 bp fragments that flank the end position.
Scaphiopus holbrookii	0.01	145	FALSE	0	0	0	0	0	1% chance of modification in the 50 bp fragments that flank the end position.
Scaphiopus holbrookii	0.01	146	FALSE	0	0	0	0	0	1% chance of modification in the 50 bp fragments that flank the end position.
Scaphiopus holbrookii	0.01	147	FALSE	0	0	0	0	0	1% chance of modification in the 50 bp fragments that flank the end position.
Scaphiopus holbrookii	0.01	148	FALSE	0	0	0	0	0	1% chance of modification in the 50 bp fragments that flank the end position.
Scaphiopus holbrookii	0.01	149	FALSE	0	0	0	0	0	1% chance of modification in the 50 bp fragments that flank the end position.
Scaphiopus holbrookii	0.01	150	FALSE	0	0	0	0	0	1% chance of modification in the 50 bp fragments that flank the end position.
Scaphiopus holbrookii	0.01	151	FALSE	0	0	0	0	0	1% chance of modification in the 50 bp fragments that flank the end position.
Scaphiopus holbrookii	0.01	152	FALSE	0	0	0	0	0	1% chance of modification in the 50 bp fragments that flank the end position.
Scaphiopus holbrookii	0.01	153	FALSE	0	0	0	0	0	1% chance of modification in the 50 bp fragments that flank the end position.
Scaphiopus holbrookii	0.01	154	FALSE	0	0	0	0	0	1% chance of modification in the 50 bp fragments that flank the end position.
Scaphiopus holbrookii	0.01	155	FALSE	0	0	0	0	0	1% chance of modification in the 50 bp fragments that flank the end position.
Scaphiopus holbrookii	0.01	156	FALSE	0	0	0	0	0	1% chance of modification in the 50 bp fragments that flank the end position.
Scaphiopus holbrookii	0.01	157	FALSE	0	0	0	0	0	1% chance of modification in the 50 bp fragments that flank the end position.
Scaphiopus holbrookii	0.01	158	FALSE	0	0	0	0	0	1% chance of modification in the 50 bp fragments that flank the end position.
Scaphiopus holbrookii	0.01	159	FALSE	0	0	0	0	0	1% chance of modification in the 50 bp fragments that flank the end position.
Scaphiopus holbrookii	0.01	160	FALSE	0	0	0	0	0	1% chance of modification in the 50 bp fragments that flank the end position.
Scaphiopus holbrookii	0.01	161	FALSE	0	0	0	0	0	1% chance of modification in the 50 bp fragments that flank the end position.
Scaphiopus holbrookii	0.01	162	FALSE	0	0	0	0	0	1% chance of modification in the 50 bp fragments that flank the end position.
Scaphiopus holbrookii	0.01	163	FALSE	0	0	0	0	0	1% chance of modification in the 50 bp fragments that flank the end position.
Scaphiopus holbrookii	0.01	164	FALSE	0	0	0	0	0	1% chance of modification in the 50 bp fragments that flank the end position.
Scaphiopus holbrookii	0.01	165	FALSE	0	0	0	0	0	1% chance of modification in the 50 bp fragments that flank the end position.
Scaphiopus holbrookii	0.01	166	FALSE	0	0	0	0	0	1% chance of modification in the 50 bp fragments that flank the end position.
Scaphiopus holbrookii	0.01	167	FALSE	0	0	0	0	0	1% chance of modification in the 50 bp fragments that flank the end position.
Scaphiopus holbrookii	0.01	168	FALSE	0	0	0	0	0	1% chance of modification in the 50 bp fragments that flank the end position.
Scaphiopus holbrookii	0.01	169	FALSE	0	0	0	0	0	1% chance of modification in the 50 bp fragments that flank the end position.
Scaphiopus holbrookii	0.01	170	FALSE	0	0	0	0	0	1% chance of modification in the 50 bp fragments that flank the end position.
Scaphiopus holbrookii	0.01	171	FALSE	0	0	0	0	0	1% chance of modification in the 50 bp fragments that flank the end position.
Scaphiopus holbrookii	0.01	172	FALSE	0	0	0	0	0	1% chance of modification in the 50 bp fragments that flank the end position.
Scaphiopus holbrookii	0.01	173	FALSE	0	0	0	0	0	1% chance of modification in the 50 bp fragments that flank the end position.
Scaphiopus holbrookii	0.01	174	FALSE	0	0	0	0	0	1% chance of modification in the 50 bp fragments that flank the end position.
Scaphiopus holbrookii	0.01	175	FALSE	0	0	0	0	0	1% chance of modification in the 50 bp fragments that flank the end position.
Scaphiopus holbrookii	0.01	176	FALSE	0	0	0	0	0	1% chance of modification in the 50 bp fragments that flank the end position.
Scaphiopus holbrookii	0.01	177	FALSE	0	0	0	0	0	1% chance of modification in the 50 bp fragments that flank the end position.
Scaphiopus holbrookii	0.01	178	FALSE	0	0	0	0	0	1% chance of modification in the 50 bp fragments that flank the end position.
Scaphiopus holbrookii	0.01	179	FALSE	0	0	0	0	0	1% chance of modification in the 50 bp fragments that flank the end position.
Scaphiopus holbrookii	0.01	180	FALSE	0	0	0	0	0	1% chance of modification in the 50 bp fragments that flank the end position.
Scaphiopus holbrookii	0.01	181	FALSE	0	0	0	0	0	1% chance of modification in the 50 bp fragments that flank the end position.
Scaphiopus holbrookii	0.01	182	FALSE	0	0	0	0	0	1% chance of modification in the 50 bp fragments that flank the end position.
Scaphiopus holbrookii	0.01	183	FALSE	0	0	0	0	0	1% chance of modification in the 50 bp fragments that flank the end position.
Scaphiopus holbrookii	0.01	184	FALSE	0	0	0	0	0	1% chance of modification in the 50 bp fragments that flank the end position.
Scaphiopus holbrookii	0.01	185	FALSE	0	0	0	0	0	1% chance of modification in the 50 bp fragments that flank the end position.
Scaphiopus holbrookii	0.01	186	FALSE	0	0	0	0	0	1% chance of modification in the 50 bp fragments that flank the end position.
Scaphiopus holbrookii	0.01	187	FALSE	0	0	0	0	0	1% chance of modification in the 50 bp fragments that flank the end position.
Scaphiopus holbrookii	0.01	188	FALSE	0	0	0	0	0	1% chance of modification in the 50 bp fragments that flank the end position.
Scaphiopus holbrookii	0.01	189	FALSE	0	0	0	0	0	1% chance of modification in the 50 bp fragments that flank the end position.
Scaphiopus holbrookii	0.01	190	FALSE	0	0	0	0	0	1% chance of modification in the 50 bp fragments that flank the end position.
Scaphiopus holbrookii	0.01	191	FALSE	0	0	0	0	0	1% chance of modification in the 50 bp fragments that flank the end position.
Scaphiopus holbrookii	0.01	192	FALSE	0	0	0	0	0	1% chance of modification in the 50 bp fragments that flank the end position.
Scaphiopus holbrookii	0.01	193	FALSE	0	0	0	0	0	1% chance of modification in the 50 bp fragments that flank the end position.
Scaphiopus holbrookii	0.01	194	FALSE	0	0	0	0	0	1% chance of modification in the 50 bp fragments that flank the end position.
Scaphiopus holbrookii	0.01	195	FALSE	0	0	0	0	0	1% chance of modification in the 50 bp fragments that flank the end position.
Scaphiopus holbrookii	0.01	196	FALSE	0	0	0	0	0	1% chance of modification in the 50 bp fragments that flank the end position.
Scaphiopus holbrookii	0.01	197	FALSE	0	0	0	0	0	1% chance of modification in the 50 bp fragments that flank the end position.
Scaphiopus holbrookii	0.01	198	FALSE	0	0	0	0	0	1% chance of modification in the 50 bp fragments that flank the end position.
Scaphiopus holbrookii	0.01	199	FALSE	0	0	0	0	0	1% chance of modification in the 50 bp fragments that flank the end position.
Scaphiopus holbrookii	0.01	200	FALSE	0	0	0	0	0	1% chance of modification in the 50 bp fragments that flank the end position.
Scaphiopus holbrookii	0.05	1	FALSE	0	0	0	0	0	5% chance of modification in the 50 bp fragments that flank the end position.
Scaphiopus holbrookii	0.05	2	FALSE	0	0	0	0	0	5% chance of modification in the 50 bp fragments that flank the end position.
Scaphiopus holbrookii	0.05	3	FALSE	0	0	0	0	0	5% chance of modification in the 50 bp fragments that flank the end position.
Scaphiopus holbrookii	0.05	4	FALSE	0	0	0	0	0	5% chance of modification in the 50 bp fragments that flank the end position.
Scaphiopus holbrookii	0.05	5	FALSE	0	0	0	0	0	5% chance of modification in the 50 bp fragments that flank the end position.
Scaphiopus holbrookii	0.05	7	FALSE	0	0	0	0	0	5% chance of modification in the 50 bp fragments that flank the end position.
Scaphiopus holbrookii	0.05	105	FALSE	0	0	0	0	0	5% chance of modification in the 50 bp fragments that flank the end position.
Scaphiopus holbrookii	0.05	107	FALSE	0	0	0	0	0	5% chance of modification in the 50 bp fragments that flank the end position.
Scaphiopus holbrookii	0.05	109	FALSE	0	0	0	0	0	5% chance of modification in the 50 bp fragments that flank the end position.
Scaphiopus holbrookii	0.05	111	FALSE	0	0	0	0	0	5% chance of modification in the 50 bp fragments that flank the end position.
Scaphiopus holbrookii	0.05	113	FALSE	0	0	0	0	0	5% chance of modification in the 50 bp fragments that flank the end position.
Scaphiopus holbrookii	0.05	114	FALSE	0	0	0	0	0	5% chance of modification in the 50 bp fragments that flank the end position.
Scaphiopus holbrookii	0.05	115	FALSE	0	0	0	0	0	5% chance of modification in the 50 bp fragments that flank the end position.
Scaphiopus holbrookii	0.05	116	FALSE	0	0	0	0	0	5% chance of modification in the 50 bp fragments that flank the end position.
Scaphiopus holbrookii	0.05	117	FALSE	0	0	0	0	0	5% chance of modification in the 50 bp fragments that flank the end position.
Scaphiopus holbrookii	0.05	118	FALSE	0	0	0	0	0	5% chance of modification in the 50 bp fragments that flank the end position.
Scaphiopus holbrookii	0.05	119	FALSE	0	0	0	0	0	5% chance of modification in the 50 bp fragments that flank the end position.
Scaphiopus holbrookii	0.05	120	FALSE	0	0	0	0	0	5% chance of modification in the 50 bp fragments that flank the end position.
Scaphiopus holbrookii	0.05	121	FALSE	0	0	0	0	0	5% chance of modification in the 50 bp fragments that flank the end position.
Scaphiopus holbrookii	0.05	122	FALSE	0	0	0	0	0	5% chance of modification in the 50 bp fragments that flank the end position.
Scaphiopus holbrookii	0.05	123	FALSE	0	0	0	0	0	5% chance of modification in the 50 bp fragments that flank the end position.
Scaphiopus holbrookii	0.05	124	FALSE	0	0	0	0	0	5% chance of modification in the 50 bp fragments that flank the end position.
Scaphiopus holbrookii	0.05	125	FALSE	0	0	0	0	0	5% chance of modification in the 50 bp fragments that flank the end position.
Scaphiopus holbrookii	0.05	126	FALSE	0	0	0	0	0	5% chance of modification in the 50 bp fragments that flank the end position.
Scaphiopus holbrookii	0.05	127	FALSE	0	0	0	0	0	5% chance of modification in the 50 bp fragments that flank the end position.
Scaphiopus holbrookii	0.05	128	FALSE	0	0	0	0	0	5% chance of modification in the 50 bp fragments that flank the end position.
Scaphiopus holbrookii	0.05	129	FALSE	0	0	0	0	0	5% chance of modification in the 50 bp fragments that flank the end position.
Scaphiopus holbrookii	0.05	130	FALSE	0	0	0	0	0	5% chance of modification in the 50 bp fragments that flank the end position.
Scaphiopus holbrookii	0.05	131	FALSE	0	0	0	0	0	5% chance of modification in the 50 bp fragments that flank the end position.
Scaphiopus holbrookii	0.05	132	FALSE	0	0	0	0	0	5% chance of modification in the 50 bp fragments that flank the end position.
Scaphiopus holbrookii	0.05	133	FALSE	0	0	0	0	0	5% chance of modification in the 50 bp fragments that flank the end position.
Scaphiopus holbrookii	0.05	134	FALSE	0	0	0	0	0	5% chance of modification in the 50 bp fragments that flank the end position.
Scaphiopus holbrookii	0.05	135	FALSE	0	0	0	0	0	5% chance of modification in the 50 bp fragments that flank the end position.
Scaphiopus holbrookii	0.05	136	FALSE	0	0	0	0	0	5% chance of modification in the 50 bp fragments that flank the end position.
Scaphiopus holbrookii	0.05	137	FALSE	0	0	0	0	0	5% chance of modification in the 50 bp fragments that flank the end position.
Scaphiopus holbrookii	0.05	138	FALSE	0	0	0	0	0	5% chance of modification in the 50 bp fragments that flank the end position.
Scaphiopus holbrookii	0.05	139	FALSE	0	0	0	0	0	5% chance of modification in the 50 bp fragments that flank the end position.
Scaphiopus holbrookii	0.05	140	FALSE	0	0	0	0	0	5% chance of modification in the 50 bp fragments that flank the end position.
Scaphiopus holbrookii	0.05	141	FALSE	0	0	0	0	0	5% chance of modification in the 50 bp fragments that flank the end position.
Scaphiopus holbrookii	0.05	142	FALSE	0	0	0	0	0	5% chance of modification in the 50 bp fragments that flank the end position.
Scaphiopus holbrookii	0.05	143	FALSE	0	0	0	0	0	5% chance of modification in the 50 bp fragments that flank the end position.
Scaphiopus holbrookii	0.05	144	FALSE	0	0	0	0	0	5% chance of modification in the 50 bp fragments that flank the end position.
Scaphiopus holbrookii	0.05	145	FALSE	0	0	0	0	0	5% chance of modification in the 50 bp fragments that flank the end position.
Scaphiopus holbrookii	0.05	146	FALSE	0	0	0	0	0	5% chance of modification in the 50 bp fragments that flank the end position.
Scaphiopus holbrookii	0.05	147	FALSE	0	0	0	0	0	5% chance of modification in the 50 bp fragments that flank the end position.
Scaphiopus holbrookii	0.05	148	FALSE	0	0	0	0	0	5% chance of modification in the 50 bp fragments that flank the end position.
Scaphiopus holbrookii	0.05	149	FALSE	0	0	0	0	0	5% chance of modification in the 50 bp fragments that flank the end position.
Scaphiopus holbrookii	0.05	150	FALSE	0	0	0	0	0	5% chance of modification in the 50 bp fragments that flank the end position.
Scaphiopus holbrookii	0.05	151	FALSE	0	0	0	0	0	5% chance of modification in the 50 bp fragments that flank the end position.
Scaphiopus holbrookii	0.05	152	FALSE	0	0	0	0	0	5% chance of modification in the 50 bp fragments that flank the end position.
Scaphiopus holbrookii	0.05	153	FALSE	0	0	0	0	0	5% chance of modification in the 50 bp fragments that flank the end position.
Scaphiopus holbrookii	0.05	154	FALSE	0	0	0	0	0	5% chance of modification in the 50 bp fragments that flank the end position.
Scaphiopus holbrookii	0.05	155	FALSE	0	0	0	0	0	5% chance of modification in the 50 bp fragments that flank the end position.
Scaphiopus holbrookii	0.05	156	FALSE	0	0	0	0	0	5% chance of modification in the 50 bp fragments that flank the end position.
Scaphiopus holbrookii	0.05	157	FALSE	0	0	0	0	0	5% chance of modification in the 50 bp fragments that flank the end position.
Scaphiopus holbrookii	0.05	158	FALSE	0	0	0	0	0	5% chance of modification in the 50 bp fragments that flank the end position.
Scaphiopus holbrookii	0.05	159	FALSE	0	0	0	0	0	5% chance of modification in the 50 bp fragments that flank the end position.
Scaphiopus holbrookii	0.05	160	FALSE	0	0	0	0	0	5% chance of modification in the 50 bp fragments that flank the end position.
Scaphiopus holbrookii	0.05	161	FALSE	0	0	0	0	0	5% chance of modification in the 50 bp fragments that flank the end position.
Scaphiopus holbrookii	0.05	162	FALSE	0	0	0	0	0	5% chance of modification in the 50 bp fragments that flank the end position.
Scaphiopus holbrookii	0.05	163	FALSE	0	0	0	0	0	5% chance of modification in the 50 bp fragments that flank the end position.
Scaphiopus holbrookii	0.05	164	FALSE	0	0	0	0	0	5% chance of modification in the 50 bp fragments that flank the end position.
Scaphiopus holbrookii	0.05	165	FALSE	0	0	0	0	0	5% chance of modification in the 50 bp fragments that flank the end position.
Scaphiopus holbrookii	0.05	166	FALSE	0	0	0	0	0	5% chance of modification in the 50 bp fragments that flank the end position.
Scaphiopus holbrookii	0.05	167	FALSE	0	0	0	0	0	5% chance of modification in the 50 bp fragments that flank the end position.
Scaphiopus holbrookii	0.05	168	FALSE	0	0	0	0	0	5% chance of modification in the 50 bp fragments that flank the end position.
Scaphiopus holbrookii	0.05	169	FALSE	0	0	0	0	0	5% chance of modification in the 50 bp fragments that flank the end position.
Scaphiopus holbrookii	0.05	170	FALSE	0	0	0	0	0	5% chance of modification in the 50 bp fragments that flank the end position.
Scaphiopus holbrookii	0.05	171	FALSE	0	0	0	0	0	5% chance of modification in the 50 bp fragments that flank the end position.
Scaphiopus holbrookii	0.05	172	FALSE	0	0	0	0	0	5% chance of modification in the 50 bp fragments that flank the end position.
Scaphiopus holbrookii	0.05	173	FALSE	0	0	0	0	0	5% chance of modification in the 50 bp fragments that flank the end position.
Scaphiopus holbrookii	0.05	174	FALSE	0	0	0	0	0	5% chance of modification in the 50 bp fragments that flank the end position.
Scaphiopus holbrookii	0.05	175	FALSE	0	0	0	0	0	5% chance of modification in the 50 bp fragments that flank the end position.
Scaphiopus holbrookii	0.05	176	FALSE	0	0	0	0	0	5% chance of modification in the 50 bp fragments that flank the end position.
Scaphiopus holbrookii	0.05	177	FALSE	0	0	0	0	0	5% chance of modification in the 50 bp fragments that flank the end position.
Scaphiopus holbrookii	0.05	178	FALSE	0	0	0	0	0	5% chance of modification in the 50 bp fragments that flank the end position.
Scaphiopus holbrookii	0.05	179	FALSE	0	0	0	0	0	5% chance of modification in the 50 bp fragments that flank the end position.
Scaphiopus holbrookii	0.05	180	FALSE	0	0	0	0	0	5% chance of modification in the 50 bp fragments that flank the end position.
Scaphiopus holbrookii	0.05	181	FALSE	0	0	0	0	0	5% chance of modification in the 50 bp fragments that flank the end position.
Scaphiopus holbrookii	0.05	182	FALSE	0	0	0	0	0	5% chance of modification in the 50 bp fragments that flank the end position.
Scaphiopus holbrookii	0.05	183	FALSE	0	0	0	0	0	5% chance of modification in the 50 bp fragments that flank the end position.
Scaphiopus holbrookii	0.05	184	FALSE	0	0	0	0	0	5% chance of modification in the 50 bp fragments that flank the end position.
Scaphiopus holbrookii	0.05	185	FALSE	0	0	0	0	0	5% chance of modification in the 50 bp fragments that flank the end position.
Scaphiopus holbrookii	0.05	186	FALSE	0	0	0	0	0	5% chance of modification in the 50 bp fragments that flank the end position.
Scaphiopus holbrookii	0.05	187	FALSE	0	0	0	0	0	5% chance of modification in the 50 bp fragments that flank the end position.
Scaphiopus holbrookii	0.05	188	FALSE	0	0	0	0	0	5% chance of modification in the 50 bp fragments that flank the end position.
Scaphiopus holbrookii	0.05	189	FALSE	0	0	0	0	0	5% chance of modification in the 50 bp fragments that flank the end position.
Scaphiopus holbrookii	0.05	190	FALSE	0	0	0	0	0	5% chance of modification in the 50 bp fragments that flank the end position.
Scaphiopus holbrookii	0.05	191	FALSE	0	0	0	0	0	5% chance of modification in the 50 bp fragments that flank the end position.
Scaphiopus holbrookii	0.05	192	FALSE	0	0	0	0	0	5% chance of modification in the 50 bp fragments that flank the end position.
Scaphiopus holbrookii	0.05	193	FALSE	0	0	0	0	0	5% chance of modification in the 50 bp fragments that flank the end position.
Scaphiopus holbrookii	0.05	194	FALSE	0	0	0	0	0	5% chance of modification in the 50 bp fragments that flank the end position.
Scaphiopus holbrookii	0.05	195	FALSE	0	0	0	0	0	5% chance of modification in the 50 bp fragments that flank the end position.
Scaphiopus holbrookii	0.05	196	FALSE	0	0	0	0	0	5% chance of modification in the 50 bp fragments that flank the end position.
Scaphiopus holbrookii	0.05	197	FALSE	0	0	0	0	0	5% chance of modification in the 50 bp fragments that flank the end position.
Scaphiopus holbrookii	0.05	198	FALSE	0	0	0	0	0	5% chance of modification in the 50 bp fragments that flank the end position.
Scaphiopus holbrookii	0.05	199	FALSE	0	0	0	0	0	5% chance of modification in the 50 bp fragments that flank the end position.
Scaphiopus holbrookii	0.05	200	FALSE	0	0	0	0	0	5% chance of modification in the 50 bp fragments that flank the end position.
Phyllobates terribilis	0.01	159	FALSE	0	0	0	0	0	1% chance of modification in the 50 bp fragments that flank the end position.
Phyllobates terribilis	0.01	163	FALSE	0	0	0	0	0	1% chance of modification in the 50 bp fragments that flank the end position.
Phyllobates terribilis	0.01	165	FALSE	0	0	0	0	0	1% chance of modification in the 50 bp fragments that flank the end position.
Phyllobates terribilis	0.01	166	FALSE	0	0	0	0	0	1% chance of modification in the 50 bp fragments that flank the end position.
Phyllobates terribilis	0.01	167	FALSE	0	0	0	0	0	1% chance of modification in the 50 bp fragments that flank the end position.
Phyllobates terribilis	0.01	168	FALSE	0	0	0	0	0	1% chance of modification in the 50 bp fragments that flank the end position.
Phyllobates terribilis	0.01	169	FALSE	0	0	0	0	0	1% chance of modification in the 50 bp fragments that flank the end position.
Phyllobates terribilis	0.01	170	FALSE	0	0	0	0	0	1% chance of modification in the 50 bp fragments that flank the end position.
Phyllobates terribilis	0.01	171	FALSE	0	0	0	0	0	1% chance of modification in the 50 bp fragments that flank the end position.
Phyllobates terribilis	0.01	172	FALSE	0	0	0	0	0	1% chance of modification in the 50 bp fragments that flank the end position.
Phyllobates terribilis	0.01	173	FALSE	0	0	0	0	0	1% chance of modification in the 50 bp fragments that flank the end position.
Phyllobates terribilis	0.01	174	FALSE	0	0	0	0	0	1% chance of modification in the 50 bp fragments that flank the end position.
Phyllobates terribilis	0.01	175	FALSE	0	0	0	0	0	1% chance of modification in the 50 bp fragments that flank the end position.
Phyllobates terribilis	0.01	176	FALSE	0	0	0	0	0	1% chance of modification in the 50 bp fragments that flank the end position.
Phyllobates terribilis	0.01	177	FALSE	0	0	0	0	0	1% chance of modification in the 50 bp fragments that flank the end position.
Phyllobates terribilis	0.01	178	FALSE	0	0	0	0	0	1% chance of modification in the 50 bp fragments that flank the end position.
Phyllobates terribilis	0.01	179	FALSE	0	0	0	0	0	1% chance of modification in the 50 bp fragments that flank the end position.
Phyllobates terribilis	0.01	180	FALSE	0	0	0	0	0	1% chance of modification in the 50 bp fragments that flank the end position.
Phyllobates terribilis	0.01	181	FALSE	0	0	0	0	0	1% chance of modification in the 50 bp fragments that flank the end position.
Phyllobates terribilis	0.01	182	FALSE	0	0	0	0	0	1% chance of modification in the 50 bp fragments that flank the end position.
Phyllobates terribilis	0.01	183	FALSE	0	0	0	0	0	1% chance of modification in the 50 bp fragments that flank the end position.
Phyllobates terribilis	0.01	184	FALSE	0	0	0	0	0	1% chance of modification in the 50 bp fragments that flank the end position.
Phyllobates terribilis	0.01	185	FALSE	0	0	0	0	0	1% chance of modification in the 50 bp fragments that flank the end position.
Phyllobates terribilis	0.01	186	FALSE	0	0	0	0	0	1% chance of modification in the 50 bp fragments that flank the end position.
Phyllobates terribilis	0.01	187	FALSE	0	0	0	0	0	1% chance of modification in the 50 bp fragments that flank the end position.
Phyllobates terribilis	0.01	188	FALSE	0	0	0	0	0	1% chance of modification in the 50 bp fragments that flank the end position.
Phyllobates terribilis	0.01	189	FALSE	0	0	0	0	0	1% chance of modification in the 50 bp fragments that flank the end position.
Phyllobates terribilis	0.01	190	FALSE	0	0	0	0	0	1% chance of modification in the 50 bp fragments that flank the end position.
Phyllobates terribilis	0.01	191	FALSE	0	0	0	0	0	1% chance of modification in the 50 bp fragments that flank the end position.
Phyllobates terribilis	0.01	192	FALSE	0	0	0	0	0	1% chance of modification in the 50 bp fragments that flank the end position.
Phyllobates terribilis	0.01	193	FALSE	0	0	0	0	0	1% chance of modification in the 50 bp fragments that flank the end position.
Phyllobates terribilis	0.01	194	FALSE	0	0	0	0	0	1% chance of modification in the 50 bp fragments that flank the end position.
Phyllobates terribilis	0.01	195	FALSE	0	0	0	0	0	1% chance of modification in the 50 bp fragments that flank the end position.
Phyllobates terribilis	0.01	196	FALSE	0	0	0	0	0	1% chance of modification in the 50 bp fragments that flank the end position.
Phyllobates terribilis	0.01	197	FALSE	0	0	0	0	0	1% chance of modification in the 50 bp fragments that flank the end position.
Phyllobates terribilis	0.01	198	FALSE	0	0	0	0	0	1% chance of modification in the 50 bp fragments that flank the end position.
Phyllobates terribilis	0.01	199	FALSE	0	0	0	0	0	1% chance of modification in the 50 bp fragments that flank the end position.
Phyllobates terribilis	0.01	200	FALSE	0	0	0	0	0	1% chance of modification in the 50 bp fragments that flank the end position.
Phyllobates terribilis	0.05	1	FALSE	0	0	0	0	0	5% chance of modification in the 50 bp fragments that flank the end position.
Phyllobates terribilis	0.05	2	FALSE	0	0	0	0	0	5% chance of modification in the 50 bp fragments that flank the end position.
Phyllobates terribilis	0.05	3	FALSE	0	0	0	0	0	5% chance of modification in the 50 bp fragments that flank the end position.
Phyllobates terribilis	0.05	4	FALSE	0	0	0	0	0	5% chance of modification in the 50 bp fragments that flank the end position.
Phyllobates terribilis	0.05	5	FALSE	0	0	0	0	0	5% chance of modification in the 50 bp fragments that flank the end position.
Phyllobates terribilis	0.05	7	FALSE	0	0	0	0	0	5% chance of modification in the 50 bp fragments that flank the end position.
Phyllobates terribilis	0.05	9	FALSE	0	0	0	0	0	5% chance of modification in the 50 bp fragments that flank the end position.
Phyllobates terribilis	0.05	11	FALSE	0	0	0	0	0	5% chance of modification in the 50 bp fragments that flank the end position.
Phyllobates terribilis	0.05	13	FALSE	0	0	0	0	0	5% chance of modification in the 50 bp fragments that flank the end position.
Phyllobates terribilis	0.05	107	FALSE	0	0	0	0	0	5% chance of modification in the 50 bp fragments that flank the end position.
Phyllobates terribilis	0.05	109	FALSE	0	0	0	0	0	5% chance of modification in the 50 bp fragments that flank the end position.
Phyllobates terribilis	0.05	111	FALSE	0	0	0	0	0	5% chance of modification in the 50 bp fragments that flank the end position.
Phyllobates terribilis	0.05	113	FALSE	0	0	0	0	0	5% chance of modification in the 50 bp fragments that flank the end position.
Phyllobates terribilis	0.05	115	FALSE	0	0	0	0	0	5% chance of modification in the 50 bp fragments that flank the end position.
Phyllobates terribilis	0.05	117	FALSE	0	0	0	0	0	5% chance of modification in the 50 bp fragments that flank the end position.
Phyllobates terribilis	0.05	118	FALSE	0	0	0	0	0	5% chance of modification in the 50 bp fragments that flank the end position.
Phyllobates terribilis	0.05	119	FALSE	0	0	0	0	0	5% chance of modification in the 50 bp fragments that flank the end position.
Phyllobates terribilis	0.05	120	FALSE	0	0	0	0	0	5% chance of modification in the 50 bp fragments that flank the end position.
Phyllobates terribilis	0.05	121	FALSE	0	0	0	0	0	5% chance of modification in the 50 bp fragments that flank the end position.
Phyllobates terribilis	0.05	122	FALSE	0	0	0	0	0	5% chance of modification in the 50 bp fragments that flank the end position.
Phyllobates terribilis	0.05	123	FALSE	0	0	0	0	0	5% chance of modification in the 50 bp fragments that flank the end position.
Phyllobates terribilis	0.05	124	FALSE	0	0	0	0	0	5% chance of modification in the 50 bp fragments that flank the end position.
Phyllobates terribilis	0.05	125	FALSE	0	0	0	0	0	5% chance of modification in the 50 bp fragments that flank the end position.
Phyllobates terribilis	0.05	126	FALSE	0	0	0	0	0	5% chance of modification in the 50 bp fragments that flank the end position.
Phyllobates terribilis	0.05	127	FALSE	0	0	0	0	0	5% chance of modification in the 50 bp fragments that flank the end position.
Phyllobates terribilis	0.05	128	FALSE	0	0	0	0	0	5% chance of modification in the 50 bp fragments that flank the end position.
Phyllobates terribilis	0.05	129	FALSE	0	0	0	0	0	5% chance of modification in the 50 bp fragments that flank the end position.
Phyllobates terribilis	0.05	130	FALSE	0	0	0	0	0	5% chance of modification in the 50 bp fragments that flank the end position.
Phyllobates terribilis	0.05	131	FALSE	0	0	0	0	0	5% chance of modification in the 50 bp fragments that flank the end position.
Phyllobates terribilis	0.05	132	FALSE	0	0	0	0	0	5% chance of modification in the 50 bp fragments that flank the end position.
Phyllobates terribilis	0.05	133	FALSE	0	0	0	0	0	5% chance of modification in the 50 bp fragments that flank the end position.
Phyllobates terribilis	0.05	134	FALSE	0	0	0	0	0	5% chance of modification in the 50 bp fragments that flank the end position.
Phyllobates terribilis	0.05	135	FALSE	0	0	0	0	0	5% chance of modification in the 50 bp fragments that flank the end position.
Phyllobates terribilis	0.05	136	FALSE	0	0	0	0	0	5% chance of modification in the 50 bp fragments that flank the end position.
Phyllobates terribilis	0.05	137	FALSE	0	0	0	0	0	5% chance of modification in the 50 bp fragments that flank the end position.
Phyllobates terribilis	0.05	138	FALSE	0	0	0	0	0	5% chance of modification in the 50 bp fragments that flank the end position.
Phyllobates terribilis	0.05	139	FALSE	0	0	0	0	0	5% chance of modification in the 50 bp fragments that flank the end position.
Phyllobates terribilis	0.05	140	FALSE	0	0	0	0	0	5% chance of modification in the 50 bp fragments that flank the end position.
Phyllobates terribilis	0.05	141	FALSE	0	0	0	0	0	5% chance of modification in the 50 bp fragments that flank the end position.
Phyllobates terribilis	0.05	142	FALSE	0	0	0	0	0	5% chance of modification in the 50 bp fragments that flank the end position.
Phyllobates terribilis	0.05	143	FALSE	0	0	0	0	0	5% chance of modification in the 50 bp fragments that flank the end position.
Phyllobates terribilis	0.05	144	FALSE	0	0	0	0	0	5% chance of modification in the 50 bp fragments that flank the end position.
Phyllobates terribilis	0.05	145	FALSE	0	0	0	0	0	5% chance of modification in the 50 bp fragments that flank the end position.
Phyllobates terribilis	0.05	146	FALSE	0	0	0	0	0	5% chance of modification in the 50 bp fragments that flank the end position.
Phyllobates terribilis	0.05	147	FALSE	0	0	0	0	0	5% chance of modification in the 50 bp fragments that flank the end position.
Phyllobates terribilis	0.05	148	FALSE	0	0	0	0	0	5% chance of modification in the 50 bp fragments that flank the end position.
Phyllobates terribilis	0.05	149	FALSE	0	0	0	0	0	5% chance of modification in the 50 bp fragments that flank the end position.
Phyllobates terribilis	0.05	150	FALSE	0	0	0	0	0	5% chance of modification in the 50 bp fragments that flank the end position.
Phyllobates terribilis	0.05	151	FALSE	0	0	0	0	0	5% chance of modification in the 50 bp fragments that flank the end position.
Phyllobates terribilis	0.05	152	FALSE	0	0	0	0	0	5% chance of modification in the 50 bp fragments that flank the end position.
Phyllobates terribilis	0.05	153	FALSE	0	0	0	0	0	5% chance of modification in the 50 bp fragments that flank the end position.
Phyllobates terribilis	0.05	154	FALSE	0	0	0	0	0	5% chance of modification in the 50 bp fragments that flank the end position.
Phyllobates terribilis	0.05	155	FALSE	0	0	0	0	0	5% chance of modification in the 50 bp fragments that flank the end position.
Phyllobates terribilis	0.05	156	FALSE	0	0	0	0	0	5% chance of modification in the 50 bp fragments that flank the end position.
Phyllobates terribilis	0.05	157	FALSE	0	0	0	0	0	5% chance of modification in the 50 bp fragments that flank the end position.
Phyllobates terribilis	0.05	158	FALSE	0	0	0	0	0	5% chance of modification in the 50 bp fragments that flank the end position.
Phyllobates terribilis	0.05	159	FALSE	0	0	0	0	0	5% chance of modification in the 50 bp fragments that flank the end position.
Phyllobates terribilis	0.05	160	FALSE	0	0	0	0	0	5% chance of modification in the 50 bp fragments that flank the end position.
Phyllobates terribilis	0.05	161	FALSE	0	0	0	0	0	5% chance of modification in the 50 bp fragments that flank the end position.
Phyllobates terribilis	0.05	162	FALSE	0	0	0	0	0	5% chance of modification in the 50 bp fragments that flank the end position.
Phyllobates terribilis	0.05	163	FALSE	0	0	0	0	0	5% chance of modification in the 50 bp fragments that flank the end position.
Phyllobates terribilis	0.05	164	FALSE	0	0	0	0	0	5% chance of modification in the 50 bp fragments that flank the end position.
Phyllobates terribilis	0.05	165	FALSE	0	0	0	0	0	5% chance of modification in the 50 bp fragments that flank the end position.
Phyllobates terribilis	0.05	166	FALSE	0	0	0	0	0	5% chance of modification in the 50 bp fragments that flank the end position.
Phyllobates terribilis	0.05	167	FALSE	0	0	0	0	0	5% chance of modification in the 50 bp fragments that flank the end position.
Phyllobates terribilis	0.05	168	FALSE	0	0	0	0	0	5% chance of modification in the 50 bp fragments that flank the end position.
Phyllobates terribilis	0.05	169	FALSE	0	0	0	0	0	5% chance of modification in the 50 bp fragments that flank the end position.
Phyllobates terribilis	0.05	170	FALSE	0	0	0	0	0	5% chance of modification in the 50 bp fragments that flank the end position.
Phyllobates terribilis	0.05	171	FALSE	0	0	0	0	0	5% chance of modification in the 50 bp fragments that flank the end position.
Phyllobates terribilis	0.05	172	FALSE	0	0	0	0	0	5% chance of modification in the 50 bp fragments that flank the end position.
Phyllobates terribilis	0.05	173	FALSE	0	0	0	0	0	5% chance of modification in the 50 bp fragments that flank the end position.
Phyllobates terribilis	0.05	174	FALSE	0	0	0	0	0	5% chance of modification in the 50 bp fragments that flank the end position.
Phyllobates terribilis	0.05	175	FALSE	0	0	0	0	0	5% chance of modification in the 50 bp fragments that flank the end position.
Phyllobates terribilis	0.05	176	FALSE	0	0	0	0	0	5% chance of modification in the 50 bp fragments that flank the end position.
Phyllobates terribilis	0.05	177	FALSE	0	0	0	0	0	5% chance of modification in the 50 bp fragments that flank the end position.
Phyllobates terribilis	0.05	178	FALSE	0	0	0	0	0	5% chance of modification in the 50 bp fragments that flank the end position.
Phyllobates terribilis	0.05	179	FALSE	0	0	0	0	0	5% chance of modification in the 50 bp fragments that flank the end position.
Phyllobates terribilis	0.05	180	FALSE	0	0	0	0	0	5% chance of modification in the 50 bp fragments that flank the end position.
Phyllobates terribilis	0.05	181	FALSE	0	0	0	0	0	5% chance of modification in the 50 bp fragments that flank the end position.
Phyllobates terribilis	0.05	182	FALSE	0	0	0	0	0	5% chance of modification in the 50 bp fragments that flank the end position.
Phyllobates terribilis	0.05	183	FALSE	0	0	0	0	0	5% chance of modification in the 50 bp fragments that flank the end position.
Phyllobates terribilis	0.05	184	FALSE	0	0	0	0	0	5% chance of modification in the 50 bp fragments that flank the end position.
Phyllobates terribilis	0.05	185	FALSE	0	0	0	0	0	5% chance of modification in the 50 bp fragments that flank the end position.
Phyllobates terribilis	0.05	186	FALSE	0	0	0	0	0	5% chance of modification in the 50 bp fragments that flank the end position.
Phyllobates terribilis	0.05	187	FALSE	0	0	0	0	0	5% chance of modification in the 50 bp fragments that flank the end position.
Phyllobates terribilis	0.05	188	FALSE	0	0	0	0	0	5% chance of modification in the 50 bp fragments that flank the end position.
Phyllobates terribilis	0.05	189	FALSE	0	0	0	0	0	5% chance of modification in the 50 bp fragments that flank the end position.
Phyllobates terribilis	0.05	190	FALSE	0	0	0	0	0	5% chance of modification in the 50 bp fragments that flank the end position.
Phyllobates terribilis	0.05	191	FALSE	0	0	0	0	0	5% chance of modification in the 50 bp fragments that flank the end position.
Phyllobates terribilis	0.05	192	FALSE	0	0	0	0	0	5% chance of modification in the 50 bp fragments that flank the end position.
Phyllobates terribilis	0.05	193	FALSE	0	0	0	0	0	5% chance of modification in the 50 bp fragments that flank the end position.
Phyllobates terribilis	0.05	194	FALSE	0	0	0	0	0	5% chance of modification in the 50 bp fragments that flank the end position.
Phyllobates terribilis	0.05	195	FALSE	0	0	0	0	0	5% chance of modification in the 50 bp fragments that flank the end position.
Phyllobates terribilis	0.05	196	FALSE	0	0	0	0	0	5% chance of modification in the 50 bp fragments that flank the end position.
Phyllobates terribilis	0.05	197	FALSE	0	0	0	0	0	5% chance of modification in the 50 bp fragments that flank the end position.
Phyllobates terribilis	0.05	198	FALSE	0	0	0	0	0	5% chance of modification in the 50 bp fragments that flank the end position.
Phyllobates terribilis	0.05	199	FALSE	0	0	0	0	0	5% chance of modification in the 50 bp fragments that flank the end position.
Phyllobates terribilis	0.05	200	FALSE	0	0	0	0	0	5% chance of modification in the 50 bp fragments that flank the end position.
Scaphiopus holbrookii	0.01	45	FALSE	0.74	0.62	3.19083	-0.0185185	9	1% chance of modification in the 50 bp fragments that flank the end position.
Scaphiopus holbrookii	0.01	47	FALSE	1.02	0.74	3.53369	-0.0630952	10	1% chance of modification in the 50 bp fragments that flank the end position.
Scaphiopus holbrookii	0.01	49	FALSE	1.35	1.02	3.88127	-0.093172	11	1% chance of modification in the 50 bp fragments that flank the end position.
Scaphiopus holbrookii	0.01	51	FALSE	2.41	2.04	4.94172	-0.160087	14	1% chance of modification in the 50 bp fragments that flank the end position.
Hyloxalus subpunctatus	0.01	32	FALSE	0.25	0.19	3.265	-0.2	9	1% chance of modification in the 50 bp fragments that flank the end position.
Scaphiopus holbrookii	0.05	91	FALSE	1.98	1.64	4.27912	-0.351006	13	5% chance of modification in the 50 bp fragments that flank the end position.
Hyloxalus subpunctatus	0.01	28	FALSE	0.21	0.16	1.825	-0.36	5	1% chance of modification in the 50 bp fragments that flank the end position.
Scaphiopus holbrookii	0.05	79	FALSE	1.03	0.88	5.02486	-0.381633	14	5% chance of modification in the 50 bp fragments that flank the end position.
Scaphiopus holbrookii	0.05	93	FALSE	2.8	2.46	5.88155	-0.392393	18	5% chance of modification in the 50 bp fragments that flank the end position.
Scaphiopus holbrookii	0.05	89	FALSE	1.49	1.19	3.00828	-0.395897	9	5% chance of modification in the 50 bp fragments that flank the end position.
Scaphiopus holbrookii	0.05	95	FALSE	3.39	3.02	7.10165	-0.399926	22	5% chance of modification in the 50 bp fragments that flank the end position.
Hyloxalus subpunctatus	0.01	30	FALSE	0.29	0.21	2.55071	-0.440816	7	1% chance of modification in the 50 bp fragments that flank the end position.
Scaphiopus holbrookii	0.05	81	FALSE	1.65	1.47	6.52217	-0.471429	18	5% chance of modification in the 50 bp fragments that flank the end position.
Scaphiopus holbrookii	0.05	77	FALSE	0.85	0.7	3.27343	-0.530159	9	5% chance of modification in the 50 bp fragments that flank the end position.
Hyloxalus subpunctatus	0.05	70	FALSE	0.67	0.58	5.34406	-0.543386	15	5% chance of modification in the 50 bp fragments that flank the end position.
Melanophryniscus moreirae	0.05	35	FALSE	1.16	1	3.59664	-0.545213	10	5% chance of modification in the 50 bp fragments that flank the end position.
Scaphiopus holbrookii	0.01	63	FALSE	3.44	3.13	4.28328	-0.550356	13	1% chance of modification in the 50 bp fragments that flank the end position.
Scaphiopus holbrookii	0.01	65	FALSE	3.44	3.13	4.28328	-0.550356	13	1% chance of modification in the 50 bp fragments that flank the end position.
Scaphiopus holbrookii	0.01	61	FALSE	2.51	2.21	3.35199	-0.550946	10	1% chance of modification in the 50 bp fragments that flank the end position.
Scaphiopus holbrookii	0.05	73	FALSE	0.5	0.4	1.865	-0.6	5	5% chance of modification in the 50 bp fragments that flank the end position.
Scaphiopus holbrookii	0.05	75	FALSE	0.6	0.5	2.244	-0.6	6	5% chance of modification in the 50 bp fragments that flank the end position.
Hyloxalus subpunctatus	0.01	72	FALSE	0.14	0.12	3.39	-0.642857	13	1% chance of modification in the 50 bp fragments that flank the end position.
Scaphiopus holbrookii	0.05	17	FALSE	0.67	0.57	2.56954	-0.736905	8	5% chance of modification in the 50 bp fragments that flank the end position.
Scaphiopus holbrookii	0.05	23	FALSE	0.61	0.46	1.68379	-0.745455	5	5% chance of modification in the 50 bp fragments that flank the end position.
Scaphiopus holbrookii	0.05	44	FALSE	1.16	1.01	2.95846	-0.756553	11	5% chance of modification in the 50 bp fragments that flank the end position.
Hyloxalus subpunctatus	0.05	36	FALSE	0.45	0.38	4.09067	-0.8	12	5% chance of modification in the 50 bp fragments that flank the end position.
Scaphiopus holbrookii	0.05	13	FALSE	0.37	0.28	1.61254	-0.819048	5	5% chance of modification in the 50 bp fragments that flank the end position.
Scaphiopus holbrookii	0.05	15	FALSE	0.37	0.28	1.61254	-0.819048	5	5% chance of modification in the 50 bp fragments that flank the end position.
Scaphiopus holbrookii	0.01	111	FALSE	0.07	0	0.337143	-0.857143	1	1% chance of modification in the 50 bp fragments that flank the end position.
Scaphiopus holbrookii	0.01	113	FALSE	0.07	0	0.337143	-0.857143	1	1% chance of modification in the 50 bp fragments that flank the end position.
Scaphiopus holbrookii	0.01	117	FALSE	0.07	0	0.337143	-0.857143	1	1% chance of modification in the 50 bp fragments that flank the end position.
Scaphiopus holbrookii	0.01	119	FALSE	0.07	0	0.337143	-0.857143	1	1% chance of modification in the 50 bp fragments that flank the end position.
Scaphiopus holbrookii	0.01	121	FALSE	0.07	0	0.337143	-0.857143	1	1% chance of modification in the 50 bp fragments that flank the end position.
Scaphiopus holbrookii	0.05	9	FALSE	0.14	0.07	0.66	-0.857143	2	5% chance of modification in the 50 bp fragments that flank the end position.
Scaphiopus holbrookii	0.05	11	FALSE	0.21	0.14	0.961429	-0.857143	3	5% chance of modification in the 50 bp fragments that flank the end position.
Scaphiopus holbrookii	0.05	85	FALSE	1.14	0.88	4.31195	-0.860206	12	5% chance of modification in the 50 bp fragments that flank the end position.
Scaphiopus holbrookii	0.05	25	FALSE	1.31	1.13	3.0246	-0.897075	9	5% chance of modification in the 50 bp fragments that flank the end position.
Scaphiopus holbrookii	0.05	39	FALSE	0.31	0.23	1.48036	-0.957143	5	5% chance of modification in the 50 bp fragments that flank the end position.
Hyloxalus subpunctatus	0.01	70	FALSE	0.14	0.1	3.03667	-1	11	1% chance of modification in the 50 bp fragments that flank the end position.
Scaphiopus holbrookii	0.05	41	FALSE	0.56	0.47	2.47619	-1.0496	8	5% chance of modification in the 50 bp fragments that flank the end position.
Scaphiopus holbrookii	0.05	43	FALSE	0.83	0.74	3.46952	-1.06638	11	5% chance of modification in the 50 bp fragments that flank the end position.
Scaphiopus holbrookii	0.05	45	FALSE	1.16	1.01	4.48508	-1.0966	14	5% chance of modification in the 50 bp fragments that flank the end position.
Scaphiopus holbrookii	0.05	84	FALSE	8.57	7.31	11.5376	-1.5078	35	5% chance of modification in the 50 bp fragments that flank the end position.
Scaphiopus holbrookii	0.01	71	FALSE	4.5	4.14	6.18605	-1.51369	18	1% chance of modification in the 50 bp fragments that flank the end position.
Scaphiopus holbrookii	0.01	69	FALSE	4.14	3.78	5.55315	-1.52935	16	1% chance of modification in the 50 bp fragments that flank the end position.
Scaphiopus holbrookii	0.05	82	FALSE	9.59	8.3	11.2653	-1.54158	34	5% chance of modification in the 50 bp fragments that flank the end position.
Scaphiopus holbrookii	0.01	67	FALSE	3.83	3.47	5.23444	-1.55235	15	1% chance of modification in the 50 bp fragments that flank the end position.
Scaphiopus holbrookii	0.05	76	FALSE	6.69	5.17	7.26	-1.68425	22	5% chance of modification in the 50 bp fragments that flank the end position.
Melanophryniscus moreirae	0.05	74	FALSE	3.14	2.7	8.39972	-1.73992	23	5% chance of modification in the 50 bp fragments that flank the end position.
Hyloxalus subpunctatus	0.01	68	FALSE	0.16	0.12	3.03	-1.8	9	1% chance of modification in the 50 bp fragments that flank the end position.
Hyloxalus subpunctatus	0.05	48	FALSE	0.57	0.38	3.1461	-1.81737	8	5% chance of modification in the 50 bp fragments that flank the end position.
Scaphiopus holbrookii	0.05	74	FALSE	4.8	3.47	4.93642	-1.91757	15	5% chance of modification in the 50 bp fragments that flank the end position.
Scaphiopus holbrookii	0.05	78	FALSE	8.89	7.31	8.93865	-1.99361	27	5% chance of modification in the 50 bp fragments that flank the end position.
Hyloxalus subpunctatus	0.01	66	FALSE	0.15	0.11	2.89	-2	8	1% chance of modification in the 50 bp fragments that flank the end position.
Scaphiopus holbrookii	0.05	80	FALSE	14.16	12.32	10.6624	-2.05586	32	5% chance of modification in the 50 bp fragments that flank the end position.
Melanophryniscus moreirae	0.05	26	FALSE	5.56	4.69	5.15333	-2.06954	14	5% chance of modification in the 50 bp fragments that flank the end position.
Melanophryniscus moreirae	0.05	24	FALSE	4.69	3.83	4.79586	-2.08436	13	5% chance of modification in the 50 bp fragments that flank the end position.
Hyloxalus subpunctatus	0.01	64	FALSE	0.11	0.07	2.31333	-2.14286	6	1% chance of modification in the 50 bp fragments that flank the end position.
Melanophryniscus moreirae	0.05	29	FALSE	1.96	1.72	4.58376	-2.21617	12	5% chance of modification in the 50 bp fragments that flank the end position.
Melanophryniscus moreirae	0.01	104	FALSE	0.74	0.54	2.37796	-2.55275	6	1% chance of modification in the 50 bp fragments that flank the end position.
Scaphiopus holbrookii	0.01	100	FALSE	26.17	23.06	8.62967	-2.55974	23	1% chance of modification in the 50 bp fragments that flank the end position.
Scaphiopus holbrookii	0.01	98	FALSE	26.03	22.94	8.29181	-2.63068	22	1% chance of modification in the 50 bp fragments that flank the end position.
Scaphiopus holbrookii	0.05	86	FALSE	6.29	5.01	11.5084	-2.67721	37	5% chance of modification in the 50 bp fragments that flank the end position.
Scaphiopus holbrookii	0.01	96	FALSE	17.64	14.89	7.55164	-2.7065	20	1% chance of modification in the 50 bp fragments that flank the end position.
Melanophryniscus moreirae	0.05	94	FALSE	8.93	8.17	8.57502	-2.70914	23	5% chance of modification in the 50 bp fragments that flank the end position.
Melanophryniscus moreirae	0.01	106	FALSE	0.54	0.41	2.03846	-2.79487	5	1% chance of modification in the 50 bp fragments that flank the end position.
Melanophryniscus moreirae	0.01	108	FALSE	0.54	0.41	2.03846	-2.79487	5	1% chance of modification in the 50 bp fragments that flank the end position.
Hyloxalus subpunctatus	0.05	13	FALSE	1.44	1.2	3.88774	-2.87294	9	5% chance of modification in the 50 bp fragments that flank the end position.
Scaphiopus holbrookii	0.01	94	FALSE	17.38	14.65	6.87879	-2.89679	18	1% chance of modification in the 50 bp fragments that flank the end position.
Hyloxalus subpunctatus	0.05	35	FALSE	4.68	4.29	6.79598	-2.9859	18	5% chance of modification in the 50 bp fragments that flank the end position.
Melanophryniscus moreirae	0.05	92	FALSE	6.75	5.97	7.81117	-3.01716	21	5% chance of modification in the 50 bp fragments that flank the end position.
Hyloxalus subpunctatus	0.05	63	FALSE	5.64	5.12	8.82163	-3.02333	22	5% chance of modification in the 50 bp fragments that flank the end position.
Scaphiopus holbrookii	0.01	46	FALSE	9.18	7.53	9.06508	-3.05132	25	1% chance of modification in the 50 bp fragments that flank the end position.
Scaphiopus holbrookii	0.01	44	FALSE	8.96	7.32	8.73235	-3.11214	24	1% chance of modification in the 50 bp fragments that flank the end position.
Scaphiopus holbrookii	0.05	58	FALSE	20.41	18.04	11.2337	-3.15188	30	5% chance of modification in the 50 bp fragments that flank the end position.
Melanophryniscus moreirae	0.01	92	FALSE	3.54	3.15	10.083	-3.2023	28	1% chance of modification in the 50 bp fragments that flank the end position.
Melanophryniscus moreirae	0.01	7	FALSE	20.31	19.22	21.9239	-3.21228	60	1% chance of modification in the 50 bp fragments that flank the end position.
Melanophryniscus moreirae	0.01	102	FALSE	0.75	0.54	2.67796	-3.23365	7	1% chance of modification in the 50 bp fragments that flank the end position.
Hyloxalus subpunctatus	0.05	31	FALSE	3.21	2.89	5.36021	-3.24991	14	5% chance of modification in the 50 bp fragments that flank the end position.
Hyloxalus subpunctatus	0.05	33	FALSE	3.21	2.89	5.36021	-3.24991	14	5% chance of modification in the 50 bp fragments that flank the end position.
Scaphiopus holbrookii	0.01	42	FALSE	8.54	6.9	8.0533	-3.26207	22	1% chance of modification in the 50 bp fragments that flank the end position.
Melanophryniscus moreirae	0.05	23	FALSE	3.97	3.48	5.101	-3.28495	14	5% chance of modification in the 50 bp fragments that flank the end position.
Hyloxalus subpunctatus	0.01	48	FALSE	0.76	0.66	9.7875	-3.29938	25	1% chance of modification in the 50 bp fragments that flank the end position.
Melanophryniscus moreirae	0.05	65	FALSE	3.23	2.86	9.02784	-3.33151	23	5% chance of modification in the 50 bp fragments that flank the end position.
Scaphiopus holbrookii	0.01	36	FALSE	11.4	9.63	8.47767	-3.36701	22	1% chance of modification in the 50 bp fragments that flank the end position.
Hyloxalus subpunctatus	0.05	29	FALSE	2.59	2.3	4.647	-3.40775	12	5% chance of modification in the 50 bp fragments that flank the end position.
Hyloxalus subpunctatus	0.01	46	FALSE	0.64	0.54	8.6825	-3.43056	22	1% chance of modification in the 50 bp fragments that flank the end position.
Scaphiopus holbrookii	0.01	34	FALSE	9.84	8.27	8.1219	-3.43118	21	1% chance of modification in the 50 bp fragments that flank the end position.
Phyllobates terribilis	0.05	37	FALSE	10.2	9.23	7.06505	-3.46524	20	5% chance of modification in the 50 bp fragments that flank the end position.
Hyloxalus subpunctatus	0.01	44	FALSE	0.62	0.52	8.3325	-3.47101	21	1% chance of modification in the 50 bp fragments that flank the end position.
Melanophryniscus moreirae	0.05	63	FALSE	3	2.64	8.54086	-3.50723	22	5% chance of modification in the 50 bp fragments that flank the end position.
Hyloxalus subpunctatus	0.01	42	FALSE	0.54	0.44	7.9675	-3.54924	20	1% chance of modification in the 50 bp fragments that flank the end position.
Hyloxalus subpunctatus	0.05	61	FALSE	5.04	4.57	8.56312	-3.55248	21	5% chance of modification in the 50 bp fragments that flank the end position.
Melanophryniscus moreirae	0.01	85	FALSE	8.87	7.96	11.8329	-3.56197	34	1% chance of modification in the 50 bp fragments that flank the end position.
Hyloxalus subpunctatus	0.05	86	FALSE	2.3	2.04	9.89695	-3.57771	26	5% chance of modification in the 50 bp fragments that flank the end position.
Scaphiopus holbrookii	0.01	32	FALSE	12.68	10.72	7.83269	-3.58293	20	1% chance of modification in the 50 bp fragments that flank the end position.
Melanophryniscus moreirae	0.05	111	FALSE	0.37	0.24	1.56999	-3.58315	4	5% chance of modification in the 50 bp fragments that flank the end position.
Melanophryniscus moreirae	0.01	87	FALSE	11.21	10.21	13.4935	-3.59776	39	1% chance of modification in the 50 bp fragments that flank the end position.
Melanophryniscus moreirae	0.05	50	FALSE	8.47	7.68	7.68525	-3.59937	20	5% chance of modification in the 50 bp fragments that flank the end position.
Phyllobates terribilis	0.05	53	FALSE	7.4	6.72	7.40328	-3.6103	21	5% chance of modification in the 50 bp fragments that flank the end position.
Melanophryniscus moreirae	0.05	39	FALSE	2.34	2.11	5.70074	-3.65923	14	5% chance of modification in the 50 bp fragments that flank the end position.
Phyllobates terribilis	0.05	35	FALSE	7.88	7.08	6.35774	-3.68486	16	5% chance of modification in the 50 bp fragments that flank the end position.
Scaphiopus holbrookii	0.01	88	FALSE	23.04	20.01	14.1366	-3.69245	38	1% chance of modification in the 50 bp fragments that flank the end position.
Scaphiopus holbrookii	0.01	95	FALSE	0.88	0.73	6.52917	-3.7	17	1% chance of modification in the 50 bp fragments that flank the end position.
Hyloxalus subpunctatus	0.01	40	FALSE	0.48	0.38	6.9375	-3.71491	17	1% chance of modification in the 50 bp fragments that flank the end position.
Melanophryniscus moreirae	0.05	77	FALSE	8.16	7.27	10.6586	-3.75554	29	5% chance of modification in the 50 bp fragments that flank the end position.
Melanophryniscus moreirae	0.01	89	FALSE	11.32	10.31	13.7625	-3.76418	40	1% chance of modification in the 50 bp fragments that flank the end position.
Phyllobates terribilis	0.05	33	FALSE	7.08	6.34	6.00361	-3.77662	15	5% chance of modification in the 50 bp fragments that flank the end position.
Melanophryniscus moreirae	0.05	59	FALSE	2.05	1.73	7.53021	-3.77785	20	5% chance of modification in the 50 bp fragments that flank the end position.
Hyloxalus subpunctatus	0.01	38	FALSE	0.46	0.37	6.5875	-3.78241	16	1% chance of modification in the 50 bp fragments that flank the end position.
Scaphiopus holbrookii	0.01	86	FALSE	18.09	15.45	13.4307	-3.79927	36	1% chance of modification in the 50 bp fragments that flank the end position.
Melanophryniscus moreirae	0.05	22	FALSE	1.37	1.09	3.63785	-3.80844	9	5% chance of modification in the 50 bp fragments that flank the end position.
Scaphiopus holbrookii	0.01	93	FALSE	0.76	0.61	6.18333	-3.81579	16	1% chance of modification in the 50 bp fragments that flank the end position.
Melanophryniscus moreirae	0.01	61	FALSE	9.86	9	11.8716	-3.82804	34	1% chance of modification in the 50 bp fragments that flank the end position.
Melanophryniscus moreirae	0.05	72	FALSE	2.4	1.98	9.07924	-3.85276	25	5% chance of modification in the 50 bp fragments that flank the end position.
Phyllobates terribilis	0.01	4	FALSE	750.55	665.51	26.2274	-3.86436	68	1% chance of modification in the 50 bp fragments that flank the end position.
Scaphiopus holbrookii	0.01	84	FALSE	17.67	15.03	13.12	-3.87171	35	1% chance of modification in the 50 bp fragments that flank the end position.
Scaphiopus holbrookii	0.01	30	FALSE	9.16	7.68	6.81053	-3.88075	17	1% chance of modification in the 50 bp fragments that flank the end position.
Hyloxalus subpunctatus	0.01	36	FALSE	0.38	0.31	6.23	-3.90196	15	1% chance of modification in the 50 bp fragments that flank the end position.
Scaphiopus holbrookii	0.01	31	FALSE	0.34	0.25	4.23714	-3.90212	11	1% chance of modification in the 50 bp fragments that flank the end position.
Scaphiopus holbrookii	0.01	102	FALSE	12.34	10.2	7.78205	-3.90353	22	1% chance of modification in the 50 bp fragments that flank the end position.
Melanophryniscus moreirae	0.01	59	FALSE	8.66	7.88	11.1497	-3.94577	32	1% chance of modification in the 50 bp fragments that flank the end position.
Scaphiopus holbrookii	0.01	82	FALSE	17.25	14.69	12.7654	-3.94817	34	1% chance of modification in the 50 bp fragments that flank the end position.
Scaphiopus holbrookii	0.05	20	FALSE	0.78	0.65	3.19547	-3.96151	9	5% chance of modification in the 50 bp fragments that flank the end position.
Melanophryniscus moreirae	0.05	98	FALSE	5.68	5.3	11.0472	-3.97561	29	5% chance of modification in the 50 bp fragments that flank the end position.
Scaphiopus holbrookii	0.01	91	FALSE	0.58	0.49	5.4885	-3.99706	14	1% chance of modification in the 50 bp fragments that flank the end position.
Hyloxalus subpunctatus	0.01	75	FALSE	5.02	4.39	7.78282	-4.00181	19	1% chance of modification in the 50 bp fragments that flank the end position.
Scaphiopus holbrookii	0.05	18	FALSE	0.52	0.39	2.53547	-4.00957	7	5% chance of modification in the 50 bp fragments that flank the end position.
Scaphiopus holbrookii	0.01	101	FALSE	1.3	1.12	7.84179	-4.0119	20	1% chance of modification in the 50 bp fragments that flank the end position.
Scaphiopus holbrookii	0.01	80	FALSE	16.91	14.35	12.4319	-4.02904	33	1% chance of modification in the 50 bp fragments that flank the end position.
Melanophryniscus moreirae	0.05	69	FALSE	3.6	2.8	9.82145	-4.03843	28	5% chance of modification in the 50 bp fragments that flank the end position.
Scaphiopus holbrookii	0.01	99	FALSE	1.24	1.08	8.1025	-4.04	21	1% chance of modification in the 50 bp fragments that flank the end position.
Scaphiopus holbrookii	0.01	103	FALSE	1.26	1.09	7.52929	-4.0559	19	1% chance of modification in the 50 bp fragments that flank the end position.
Scaphiopus holbrookii	0.01	105	FALSE	1.2	1.03	6.86929	-4.06122	17	1% chance of modification in the 50 bp fragments that flank the end position.
Scaphiopus holbrookii	0.01	28	FALSE	6.73	5.56	6.08881	-4.06362	15	1% chance of modification in the 50 bp fragments that flank the end position.
Melanophryniscus moreirae	0.05	48	FALSE	7.43	6.65	7.62994	-4.06605	22	5% chance of modification in the 50 bp fragments that flank the end position.
Scaphiopus holbrookii	0.05	16	FALSE	0.28	0.19	1.9019	-4.12698	5	5% chance of modification in the 50 bp fragments that flank the end position.
Melanophryniscus moreirae	0.05	21	FALSE	1.75	1.4	3.51733	-4.15613	9	5% chance of modification in the 50 bp fragments that flank the end position.
Scaphiopus holbrookii	0.05	56	FALSE	14.95	12.83	9.80698	-4.16402	25	5% chance of modification in the 50 bp fragments that flank the end position.
Melanophryniscus moreirae	0.05	113	FALSE	0.1	0.04	0.594167	-4.16667	1	5% chance of modification in the 50 bp fragments that flank the end position.
Scaphiopus holbrookii	0.01	78	FALSE	14.35	11.88	11.7171	-4.18517	31	1% chance of modification in the 50 bp fragments that flank the end position.
Melanophryniscus moreirae	0.01	100	FALSE	0.77	0.56	3.23796	-4.18692	9	1% chance of modification in the 50 bp fragments that flank the end position.
Melanophryniscus moreirae	0.05	60	FALSE	2	1.75	3.99936	-4.18694	10	5% chance of modification in the 50 bp fragments that flank the end position.
Scaphiopus holbrookii	0.05	83	FALSE	1.68	1.5	7.63217	-4.21361	19	5% chance of modification in the 50 bp fragments that flank the end position.
Hyloxalus subpunctatus	0.05	87	FALSE	7.99	7.17	12.5775	-4.23693	33	5% chance of modification in the 50 bp fragments that flank the end position.
Phyllobates terribilis	0.01	61	FALSE	3.89	3.18	6.76069	-4.23989	15	1% chance of modification in the 50 bp fragments that flank the end position.
Scaphiopus holbrookii	0.01	97	FALSE	1.04	0.88	7.16417	-4.25	18	1% chance of modification in the 50 bp fragments that flank the end position.
Scaphiopus holbrookii	0.01	40	FALSE	9.21	7.47	8.74105	-4.26712	25	1% chance of modification in the 50 bp fragments that flank the end position.
Melanophryniscus moreirae	0.05	75	FALSE	6.98	6.06	9.86991	-4.28588	27	5% chance of modification in the 50 bp fragments that flank the end position.
Melanophryniscus moreirae	0.05	96	FALSE	4.58	4.22	9.26738	-4.287	24	5% chance of modification in the 50 bp fragments that flank the end position.
Melanophryniscus moreirae	0.05	90	FALSE	3.96	3.21	7.94757	-4.28914	19	5% chance of modification in the 50 bp fragments that flank the end position.
Scaphiopus holbrookii	0.05	61	FALSE	2.04	1.85	8.36252	-4.29473	23	5% chance of modification in the 50 bp fragments that flank the end position.
Melanophryniscus moreirae	0.05	73	FALSE	6.35	5.44	9.08905	-4.31073	27	5% chance of modification in the 50 bp fragments that flank the end position.
Hyloxalus subpunctatus	0.05	54	FALSE	3.34	2.99	6.68531	-4.32291	18	5% chance of modification in the 50 bp fragments that flank the end position.
Scaphiopus holbrookii	0.05	60	FALSE	20.68	18.55	11.3132	-4.32763	32	5% chance of modification in the 50 bp fragments that flank the end position.
Hyloxalus subpunctatus	0.05	77	FALSE	3.95	3.36	11.5588	-4.34553	29	5% chance of modification in the 50 bp fragments that flank the end position.
Hyloxalus subpunctatus	0.01	135	FALSE	1.97	1.69	5.20473	-4.35349	13	1% chance of modification in the 50 bp fragments that flank the end position.
Melanophryniscus moreirae	0.05	93	FALSE	4.13	3.24	12.2195	-4.35745	37	5% chance of modification in the 50 bp fragments that flank the end position.
Scaphiopus holbrookii	0.01	38	FALSE	9	7.26	8.39105	-4.38362	24	1% chance of modification in the 50 bp fragments that flank the end position.
Phyllobates terribilis	0.05	89	FALSE	7.66	6.8	11.1783	-4.3926	29	5% chance of modification in the 50 bp fragments that flank the end position.
Scaphiopus holbrookii	0.05	35	FALSE	0.85	0.74	4.47758	-4.3986	12	5% chance of modification in the 50 bp fragments that flank the end position.
Melanophryniscus moreirae	0.01	101	FALSE	9.6	8.62	11.1292	-4.40116	32	1% chance of modification in the 50 bp fragments that flank the end position.
Phyllobates terribilis	0.05	25	FALSE	5.3	4.71	6.72245	-4.40784	17	5% chance of modification in the 50 bp fragments that flank the end position.
Melanophryniscus moreirae	0.05	64	FALSE	2.37	2.09	6.17883	-4.42544	17	5% chance of modification in the 50 bp fragments that flank the end position.
Hyloxalus subpunctatus	0.05	84	FALSE	1.85	1.62	7.74295	-4.43981	20	5% chance of modification in the 50 bp fragments that flank the end position.
Scaphiopus holbrookii	0.05	71	FALSE	0.51	0.4	8.123	-4.45	23	5% chance of modification in the 50 bp fragments that flank the end position.
Hyloxalus subpunctatus	0.05	85	FALSE	6.37	5.68	11.1152	-4.4562	29	5% chance of modification in the 50 bp fragments that flank the end position.
Hyloxalus subpunctatus	0.05	102	FALSE	1.12	0.87	6.8311	-4.46256	17	5% chance of modification in the 50 bp fragments that flank the end position.
Hyloxalus subpunctatus	0.01	105	FALSE	8.83	8.26	9.80496	-4.48444	26	1% chance of modification in the 50 bp fragments that flank the end position.
Hyloxalus subpunctatus	0.05	100	FALSE	1.39	1.13	9.4211	-4.49423	23	5% chance of modification in the 50 bp fragments that flank the end position.
Scaphiopus holbrookii	0.05	97	FALSE	4.65	4.06	8.76911	-4.50117	27	5% chance of modification in the 50 bp fragments that flank the end position.
Melanophryniscus moreirae	0.05	51	FALSE	2.19	1.74	5.04719	-4.51181	12	5% chance of modification in the 50 bp fragments that flank the end position.
Phyllobates terribilis	0.05	31	FALSE	5.27	4.6	5.27441	-4.51826	13	5% chance of modification in the 50 bp fragments that flank the end position.
Hyloxalus subpunctatus	0.01	133	FALSE	1.69	1.42	4.86366	-4.52414	12	1% chance of modification in the 50 bp fragments that flank the end position.
Melanophryniscus moreirae	0.01	88	FALSE	5.9	5.39	11.9611	-4.52654	34	1% chance of modification in the 50 bp fragments that flank the end position.
Melanophryniscus moreirae	0.01	73	FALSE	9.17	8.37	11.4583	-4.52722	34	1% chance of modification in the 50 bp fragments that flank the end position.
Phyllobates terribilis	0.05	85	FALSE	4.71	3.92	8.90197	-4.53861	21	5% chance of modification in the 50 bp fragments that flank the end position.
Phyllobates terribilis	0.01	96	FALSE	749.22	674.05	10.6237	-4.545	25	1% chance of modification in the 50 bp fragments that flank the end position.
Scaphiopus holbrookii	0.05	33	FALSE	0.74	0.63	4.09576	-4.56818	11	5% chance of modification in the 50 bp fragments that flank the end position.
Melanophryniscus moreirae	0.01	71	FALSE	8.67	7.87	11.1017	-4.57169	33	1% chance of modification in the 50 bp fragments that flank the end position.
Hyloxalus subpunctatus	0.01	73	FALSE	3.87	3.3	7.0469	-4.57686	17	1% chance of modification in the 50 bp fragments that flank the end position.
Melanophryniscus moreirae	0.01	99	FALSE	9.69	8.7	11.4496	-4.58108	33	1% chance of modification in the 50 bp fragments that flank the end position.
Scaphiopus holbrookii	0.05	59	FALSE	0.87	0.76	6.40095	-4.59259	18	5% chance of modification in the 50 bp fragments that flank the end position.
Phyllobates terribilis	0.01	98	FALSE	906.75	826.11	10.9878	-4.62232	26	1% chance of modification in the 50 bp fragments that flank the end position.
Phyllobates terribilis	0.01	65	FALSE	5.13	4.35	7.8301	-4.62773	18	1% chance of modification in the 50 bp fragments that flank the end position.
Phyllobates terribilis	0.05	87	FALSE	5.55	4.8	9.33863	-4.63185	24	5% chance of modification in the 50 bp fragments that flank the end position.
Hyloxalus subpunctatus	0.05	59	FALSE	1.22	0.93	4.60406	-4.63441	11	5% chance of modification in the 50 bp fragments that flank the end position.
Hyloxalus subpunctatus	0.01	107	FALSE	7.69	7.12	9.12514	-4.63507	24	1% chance of modification in the 50 bp fragments that flank the end position.
Phyllobates terribilis	0.01	37	FALSE	15.78	14.15	12.5901	-4.66639	32	1% chance of modification in the 50 bp fragments that flank the end position.
Melanophryniscus moreirae	0.05	108	FALSE	0.03	0	0.336667	-4.66667	1	5% chance of modification in the 50 bp fragments that flank the end position.
Hyloxalus subpunctatus	0.05	52	FALSE	2.04	1.76	5.25211	-4.67098	14	5% chance of modification in the 50 bp fragments that flank the end position.
Hyloxalus subpunctatus	0.01	10	FALSE	3.1	2.85	13.8536	-4.67386	38	1% chance of modification in the 50 bp fragments that flank the end position.
Phyllobates terribilis	0.05	91	FALSE	7.14	6.35	9.80617	-4.67684	24	5% chance of modification in the 50 bp fragments that flank the end position.
Melanophryniscus moreirae	0.01	112	FALSE	0.62	0.48	2.61143	-4.69643	6	1% chance of modification in the 50 bp fragments that flank the end position.
Melanophryniscus moreirae	0.01	114	FALSE	0.62	0.48	2.61143	-4.69643	6	1% chance of modification in the 50 bp fragments that flank the end position.
Melanophryniscus moreirae	0.01	90	FALSE	5.85	5.35	11.7913	-4.71505	34	1% chance of modification in the 50 bp fragments that flank the end position.
Hyloxalus subpunctatus	0.01	131	FALSE	1.42	1.16	4.51329	-4.71546	11	1% chance of modification in the 50 bp fragments that flank the end position.
Hyloxalus subpunctatus	0.01	137	FALSE	1.42	1.16	4.51329	-4.71546	11	1% chance of modification in the 50 bp fragments that flank the end position.
Hyloxalus subpunctatus	0.01	141	FALSE	1.42	1.16	4.51329	-4.71546	11	1% chance of modification in the 50 bp fragments that flank the end position.
Hyloxalus subpunctatus	0.05	11	FALSE	1.42	1.16	4.51329	-4.71546	11	5% chance of modification in the 50 bp fragments that flank the end position.
Phyllobates terribilis	0.05	80	FALSE	81.68	62.13	10.2749	-4.72091	25	5% chance of modification in the 50 bp fragments that flank the end position.
Hyloxalus subpunctatus	0.05	75	FALSE	2.48	2.02	9.75553	-4.7223	24	5% chance of modification in the 50 bp fragments that flank the end position.
Phyllobates terribilis	0.01	36	FALSE	1578.08	1455.89	14.2097	-4.72268	36	1% chance of modification in the 50 bp fragments that flank the end position.
Melanophryniscus moreirae	0.05	62	FALSE	2.02	1.76	4.55936	-4.73167	12	5% chance of modification in the 50 bp fragments that flank the end position.
Hyloxalus subpunctatus	0.05	82	FALSE	1.62	1.4	7.01695	-4.75879	18	5% chance of modification in the 50 bp fragments that flank the end position.
Phyllobates terribilis	0.01	94	FALSE	826.11	748.81	10.2469	-4.75985	24	1% chance of modification in the 50 bp fragments that flank the end position.
Melanophryniscus moreirae	0.01	51	FALSE	7.76	6.96	10.9678	-4.77804	31	1% chance of modification in the 50 bp fragments that flank the end position.
Melanophryniscus moreirae	0.05	99	FALSE	9.78	8.56	13.3891	-4.77818	40	5% chance of modification in the 50 bp fragments that flank the end position.
Phyllobates terribilis	0.01	92	FALSE	748.91	673.8	9.8797	-4.78598	23	1% chance of modification in the 50 bp fragments that flank the end position.
Hyloxalus subpunctatus	0.05	83	FALSE	8.44	7.55	13.924	-4.7863	37	5% chance of modification in the 50 bp fragments that flank the end position.
Melanophryniscus moreirae	0.05	49	FALSE	3.51	3.09	8.87241	-4.79546	23	5% chance of modification in the 50 bp fragments that flank the end position.
Phyllobates terribilis	0.05	29	FALSE	3.97	3.35	4.57112	-4.80352	11	5% chance of modification in the 50 bp fragments that flank the end position.
Melanophryniscus moreirae	0.01	69	FALSE	8.11	7.35	10.4821	-4.8089	31	1% chance of modification in the 50 bp fragments that flank the end position.
Scaphiopus holbrookii	0.01	68	FALSE	20.42	17.99	13.628	-4.80987	37	1% chance of modification in the 50 bp fragments that flank the end position.
Hyloxalus subpunctatus	0.01	8	FALSE	2.88	2.65	13.5033	-4.81208	37	1% chance of modification in the 50 bp fragments that flank the end position.
Scaphiopus holbrookii	0.05	64	FALSE	18.8	16.77	11.7405	-4.81777	32	5% chance of modification in the 50 bp fragments that flank the end position.
Hyloxalus subpunctatus	0.01	109	FALSE	7.95	7.37	9.15175	-4.81892	24	1% chance of modification in the 50 bp fragments that flank the end position.
Melanophryniscus moreirae	0.01	97	FALSE	8.83	7.86	11.1067	-4.82437	32	1% chance of modification in the 50 bp fragments that flank the end position.
Hyloxalus subpunctatus	0.05	96	FALSE	1.19	1.05	8.28571	-4.83447	20	5% chance of modification in the 50 bp fragments that flank the end position.
Melanophryniscus moreirae	0.05	97	FALSE	9.14	8.05	13.0525	-4.86304	39	5% chance of modification in the 50 bp fragments that flank the end position.
Melanophryniscus moreirae	0.01	67	FALSE	7.61	6.85	10.1411	-4.8672	30	1% chance of modification in the 50 bp fragments that flank the end position.
Phyllobates terribilis	0.05	51	FALSE	7.86	7.14	7.11078	-4.87356	20	5% chance of modification in the 50 bp fragments that flank the end position.
Melanophryniscus moreirae	0.01	57	FALSE	9.11	8.28	12.368	-4.87672	33	1% chance of modification in the 50 bp fragments that flank the end position.
Melanophryniscus moreirae	0.01	86	FALSE	5.27	4.82	10.6335	-4.88119	30	1% chance of modification in the 50 bp fragments that flank the end position.
Scaphiopus holbrookii	0.01	74	FALSE	15.93	14.04	13.3145	-4.88152	35	1% chance of modification in the 50 bp fragments that flank the end position.
Melanophryniscus moreirae	0.01	98	FALSE	0.44	0.3	2.53231	-4.88462	7	1% chance of modification in the 50 bp fragments that flank the end position.
Phyllobates terribilis	0.05	43	FALSE	8.42	7.58	6.88661	-4.89052	19	5% chance of modification in the 50 bp fragments that flank the end position.
Scaphiopus holbrookii	0.05	52	FALSE	6.39	4.89	5.92154	-4.9099	14	5% chance of modification in the 50 bp fragments that flank the end position.
Hyloxalus subpunctatus	0.01	129	FALSE	1.16	0.91	4.15713	-4.93213	10	1% chance of modification in the 50 bp fragments that flank the end position.
Phyllobates terribilis	0.01	63	FALSE	4.43	3.65	7.48069	-4.93471	17	1% chance of modification in the 50 bp fragments that flank the end position.
Scaphiopus holbrookii	0.01	8	FALSE	33.37	30.57	16.9193	-4.93666	49	1% chance of modification in the 50 bp fragments that flank the end position.
Phyllobates terribilis	0.01	34	FALSE	1577.87	1455.69	13.0625	-4.93766	33	1% chance of modification in the 50 bp fragments that flank the end position.
Hyloxalus subpunctatus	0.01	50	FALSE	0.54	0.45	6.7925	-4.9386	18	1% chance of modification in the 50 bp fragments that flank the end position.
Scaphiopus holbrookii	0.01	26	FALSE	12.44	10.89	8.26007	-4.94382	23	1% chance of modification in the 50 bp fragments that flank the end position.
Melanophryniscus moreirae	0.01	55	FALSE	8.54	7.73	12.0032	-4.96133	32	1% chance of modification in the 50 bp fragments that flank the end position.
Hyloxalus subpunctatus	0.05	81	FALSE	7.17	6.31	12.8568	-4.9773	34	5% chance of modification in the 50 bp fragments that flank the end position.
Melanophryniscus moreirae	0.01	49	FALSE	6.54	5.77	10.2321	-4.99147	29	1% chance of modification in the 50 bp fragments that flank the end position.
Scaphiopus holbrookii	0.01	76	FALSE	12.34	10.73	11.7496	-4.9926	31	1% chance of modification in the 50 bp fragments that flank the end position.
Hyloxalus subpunctatus	0.01	94	FALSE	0.07	0.04	1.06333	-5	2	1% chance of modification in the 50 bp fragments that flank the end position.
Hyloxalus subpunctatus	0.01	98	FALSE	0.07	0.04	1.06333	-5	2	1% chance of modification in the 50 bp fragments that flank the end position.
Hyloxalus subpunctatus	0.05	108	FALSE	0.11	0.07	1.04333	-5	2	5% chance of modification in the 50 bp fragments that flank the end position.
Hyloxalus subpunctatus	0.05	110	FALSE	0.07	0.03	0.693333	-5	1	5% chance of modification in the 50 bp fragments that flank the end position.
Hyloxalus subpunctatus	0.05	112	FALSE	0.03	0	0.343333	-5	0	5% chance of modification in the 50 bp fragments that flank the end position.
Melanophryniscus moreirae	0.01	65	FALSE	7.35	6.62	9.84613	-5.0032	29	1% chance of modification in the 50 bp fragments that flank the end position.
Melanophryniscus moreirae	0.05	46	FALSE	3.99	3.42	6.18899	-5.00635	17	5% chance of modification in the 50 bp fragments that flank the end position.
Melanophryniscus moreirae	0.05	88	FALSE	2.16	1.64	6.08947	-5.01303	14	5% chance of modification in the 50 bp fragments that flank the end position.
Hyloxalus subpunctatus	0.01	103	FALSE	7.73	7.14	9.86514	-5.01828	26	1% chance of modification in the 50 bp fragments that flank the end position.
Melanophryniscus moreirae	0.05	61	FALSE	2.61	2.25	8.38202	-5.03113	23	5% chance of modification in the 50 bp fragments that flank the end position.
Phyllobates terribilis	0.01	58	FALSE	850.35	755.04	9.88303	-5.03486	27	1% chance of modification in the 50 bp fragments that flank the end position.
Scaphiopus holbrookii	0.01	66	FALSE	16.23	14.06	12.554	-5.042	34	1% chance of modification in the 50 bp fragments that flank the end position.
Melanophryniscus moreirae	0.01	32	FALSE	10.23	9.31	15.9697	-5.043	45	1% chance of modification in the 50 bp fragments that flank the end position.
Hyloxalus subpunctatus	0.01	51	FALSE	10.08	9.46	13.365	-5.04467	36	1% chance of modification in the 50 bp fragments that flank the end position.
Melanophryniscus moreirae	0.01	53	FALSE	7.99	7.21	11.6489	-5.04886	31	1% chance of modification in the 50 bp fragments that flank the end position.
Hyloxalus subpunctatus	0.01	45	FALSE	8.23	7.59	13.3391	-5.05952	34	1% chance of modification in the 50 bp fragments that flank the end position.
Melanophryniscus moreirae	0.01	110	FALSE	0.48	0.34	2.24571	-5.06122	5	1% chance of modification in the 50 bp fragments that flank the end position.
Melanophryniscus moreirae	0.01	116	FALSE	0.48	0.34	2.24571	-5.06122	5	1% chance of modification in the 50 bp fragments that flank the end position.
Scaphiopus holbrookii	0.05	57	FALSE	1.5	1.32	5.49485	-5.06278	15	5% chance of modification in the 50 bp fragments that flank the end position.
Melanophryniscus moreirae	0.05	37	FALSE	1.44	1.23	4.89553	-5.06396	12	5% chance of modification in the 50 bp fragments that flank the end position.
Phyllobates terribilis	0.01	59	FALSE	5.56	4.67	8.24423	-5.08519	21	1% chance of modification in the 50 bp fragments that flank the end position.
Scaphiopus holbrookii	0.01	72	FALSE	19.75	16.81	13.3218	-5.0987	37	1% chance of modification in the 50 bp fragments that flank the end position.
Melanophryniscus moreirae	0.01	47	FALSE	5.9	5.18	9.85279	-5.1105	28	1% chance of modification in the 50 bp fragments that flank the end position.
Hyloxalus subpunctatus	0.01	43	FALSE	7.79	7.19	12.9709	-5.11104	33	1% chance of modification in the 50 bp fragments that flank the end position.
Scaphiopus holbrookii	0.05	62	FALSE	14.94	13.16	10.3965	-5.11552	28	5% chance of modification in the 50 bp fragments that flank the end position.
Scaphiopus holbrookii	0.01	64	FALSE	15.71	13.54	12.1967	-5.11849	33	1% chance of modification in the 50 bp fragments that flank the end position.
Phyllobates terribilis	0.01	38	FALSE	1217.64	1116.06	10.2733	-5.13548	28	1% chance of modification in the 50 bp fragments that flank the end position.
Phyllobates terribilis	0.05	49	FALSE	6.46	5.78	6.39866	-5.15295	18	5% chance of modification in the 50 bp fragments that flank the end position.
Scaphiopus holbrookii	0.01	57	FALSE	3.09	2.71	5.27461	-5.1669	15	1% chance of modification in the 50 bp fragments that flank the end position.
Scaphiopus holbrookii	0.01	59	FALSE	3.09	2.71	5.27461	-5.1669	15	1% chance of modification in the 50 bp fragments that flank the end position.
Scaphiopus holbrookii	0.05	68	FALSE	10.61	8.79	11.5765	-5.16791	33	5% chance of modification in the 50 bp fragments that flank the end position.
Hyloxalus subpunctatus	0.01	16	FALSE	4.42	4.14	15.4397	-5.17305	41	1% chance of modification in the 50 bp fragments that flank the end position.
Hyloxalus subpunctatus	0.01	125	FALSE	0.91	0.71	3.79953	-5.18051	9	1% chance of modification in the 50 bp fragments that flank the end position.
Hyloxalus subpunctatus	0.01	127	FALSE	0.91	0.71	3.79953	-5.18051	9	1% chance of modification in the 50 bp fragments that flank the end position.
Hyloxalus subpunctatus	0.01	139	FALSE	0.91	0.71	3.79953	-5.18051	9	1% chance of modification in the 50 bp fragments that flank the end position.
Hyloxalus subpunctatus	0.01	143	FALSE	0.91	0.71	3.79953	-5.18051	9	1% chance of modification in the 50 bp fragments that flank the end position.
Hyloxalus subpunctatus	0.01	145	FALSE	0.91	0.71	3.79953	-5.18051	9	1% chance of modification in the 50 bp fragments that flank the end position.
Hyloxalus subpunctatus	0.01	14	FALSE	4.33	4.05	15.0697	-5.1904	40	1% chance of modification in the 50 bp fragments that flank the end position.
Melanophryniscus moreirae	0.01	45	FALSE	5.49	4.79	9.48621	-5.20493	27	1% chance of modification in the 50 bp fragments that flank the end position.
Hyloxalus subpunctatus	0.05	50	FALSE	1.21	0.96	4.19719	-5.21571	11	5% chance of modification in the 50 bp fragments that flank the end position.
Scaphiopus holbrookii	0.05	66	FALSE	15.11	13.04	12.0449	-5.22648	35	5% chance of modification in the 50 bp fragments that flank the end position.
Scaphiopus holbrookii	0.05	47	FALSE	3.81	3.59	8.65691	-5.23043	25	5% chance of modification in the 50 bp fragments that flank the end position.
Hyloxalus subpunctatus	0.05	79	FALSE	5.48	4.67	11.4095	-5.2364	30	5% chance of modification in the 50 bp fragments that flank the end position.
Hyloxalus subpunctatus	0.05	104	FALSE	0.28	0.21	2.45333	-5.2381	6	5% chance of modification in the 50 bp fragments that flank the end position.
Hyloxalus subpunctatus	0.05	45	FALSE	1.83	1.66	5.35422	-5.2413	13	5% chance of modification in the 50 bp fragments that flank the end position.
Scaphiopus holbrookii	0.01	70	FALSE	16.81	14.63	12.6182	-5.24667	35	1% chance of modification in the 50 bp fragments that flank the end position.
Phyllobates terribilis	0.01	67	FALSE	5.18	4.4	7.84545	-5.25354	18	1% chance of modification in the 50 bp fragments that flank the end position.
Hyloxalus subpunctatus	0.01	12	FALSE	4.14	3.86	14.7145	-5.25538	39	1% chance of modification in the 50 bp fragments that flank the end position.
Melanophryniscus moreirae	0.05	91	FALSE	2.01	1.45	10.3097	-5.25649	32	5% chance of modification in the 50 bp fragments that flank the end position.
Scaphiopus holbrookii	0.05	87	FALSE	0.77	0.57	3.83731	-5.27607	11	5% chance of modification in the 50 bp fragments that flank the end position.
Hyloxalus subpunctatus	0.05	92	FALSE	2.01	1.77	8.50641	-5.28786	23	5% chance of modification in the 50 bp fragments that flank the end position.
Melanophryniscus moreirae	0.01	23	FALSE	5.16	4.52	9.77184	-5.28847	28	1% chance of modification in the 50 bp fragments that flank the end position.
Melanophryniscus moreirae	0.01	43	FALSE	5.18	4.51	9.14846	-5.29221	26	1% chance of modification in the 50 bp fragments that flank the end position.
Scaphiopus holbrookii	0.01	62	FALSE	13.54	11.53	11.4756	-5.29505	31	1% chance of modification in the 50 bp fragments that flank the end position.
Melanophryniscus moreirae	0.01	63	FALSE	6.89	6.16	9.2257	-5.29651	27	1% chance of modification in the 50 bp fragments that flank the end position.
Scaphiopus holbrookii	0.05	50	FALSE	4.45	3.09	4.5396	-5.32463	10	5% chance of modification in the 50 bp fragments that flank the end position.
Phyllobates terribilis	0.05	88	FALSE	357.29	315.87	9.89712	-5.33349	25	5% chance of modification in the 50 bp fragments that flank the end position.
Melanophryniscus moreirae	0.01	5	FALSE	46.97	44.91	34.7469	-5.3342	97	1% chance of modification in the 50 bp fragments that flank the end position.
Scaphiopus holbrookii	0.01	89	FALSE	0.77	0.65	5.90057	-5.33492	14	1% chance of modification in the 50 bp fragments that flank the end position.
Hyloxalus subpunctatus	0.01	17	FALSE	4.55	3.95	10.3244	-5.34021	29	1% chance of modification in the 50 bp fragments that flank the end position.
Melanophryniscus moreirae	0.05	95	FALSE	6.44	5.4	11.3848	-5.3421	34	5% chance of modification in the 50 bp fragments that flank the end position.
Phyllobates terribilis	0.01	44	FALSE	1684.1	1559.02	12.3415	-5.34263	33	1% chance of modification in the 50 bp fragments that flank the end position.
Melanophryniscus moreirae	0.05	47	FALSE	2.91	2.52	7.57463	-5.35249	19	5% chance of modification in the 50 bp fragments that flank the end position.
Phyllobates terribilis	0.01	42	FALSE	1559.07	1438.67	11.9727	-5.37069	32	1% chance of modification in the 50 bp fragments that flank the end position.
Melanophryniscus moreirae	0.01	21	FALSE	4.83	4.19	9.4182	-5.37996	27	1% chance of modification in the 50 bp fragments that flank the end position.
Scaphiopus holbrookii	0.01	60	FALSE	13.04	11.04	11.1098	-5.38338	30	1% chance of modification in the 50 bp fragments that flank the end position.
Scaphiopus holbrookii	0.01	53	FALSE	2.71	2.33	4.92435	-5.38371	14	1% chance of modification in the 50 bp fragments that flank the end position.
Scaphiopus holbrookii	0.01	55	FALSE	2.71	2.33	4.92435	-5.38371	14	1% chance of modification in the 50 bp fragments that flank the end position.
Hyloxalus subpunctatus	0.05	41	FALSE	1.66	1.49	4.99245	-5.39299	12	5% chance of modification in the 50 bp fragments that flank the end position.
Hyloxalus subpunctatus	0.05	43	FALSE	1.66	1.49	4.99245	-5.39299	12	5% chance of modification in the 50 bp fragments that flank the end position.
Melanophryniscus moreirae	0.01	41	FALSE	4.79	4.12	8.78282	-5.39621	25	1% chance of modification in the 50 bp fragments that flank the end position.
Scaphiopus holbrookii	0.05	31	FALSE	0.32	0.22	3.067	-5.4	7	5% chance of modification in the 50 bp fragments that flank the end position.
Hyloxalus subpunctatus	0.05	51	FALSE	3.28	2.85	6.12768	-5.40209	17	5% chance of modification in the 50 bp fragments that flank the end position.
Hyloxalus subpunctatus	0.01	52	FALSE	0.48	0.39	7.1675	-5.40417	19	1% chance of modification in the 50 bp fragments that flank the end position.
Hyloxalus subpunctatus	0.05	25	FALSE	2.99	2.68	6.94883	-5.40561	19	5% chance of modification in the 50 bp fragments that flank the end position.
Hyloxalus subpunctatus	0.01	49	FALSE	8.9	8.25	12.9654	-5.42427	34	1% chance of modification in the 50 bp fragments that flank the end position.
Scaphiopus holbrookii	0.01	25	FALSE	0.23	0.21	5.06	-5.42857	14	1% chance of modification in the 50 bp fragments that flank the end position.
Hyloxalus subpunctatus	0.01	15	FALSE	4.23	3.65	9.96123	-5.43495	28	1% chance of modification in the 50 bp fragments that flank the end position.
Melanophryniscus moreirae	0.05	102	FALSE	0.41	0.33	4.9565	-5.43778	13	5% chance of modification in the 50 bp fragments that flank the end position.
Hyloxalus subpunctatus	0.01	13	FALSE	3.95	3.37	9.60409	-5.45106	27	1% chance of modification in the 50 bp fragments that flank the end position.
Melanophryniscus moreirae	0.05	19	FALSE	0.55	0.33	1.87667	-5.4596	4	5% chance of modification in the 50 bp fragments that flank the end position.
Scaphiopus holbrookii	0.01	58	FALSE	13.71	11.57	10.7384	-5.46062	29	1% chance of modification in the 50 bp fragments that flank the end position.
Melanophryniscus moreirae	0.01	19	FALSE	4.51	3.92	9.01495	-5.46816	26	1% chance of modification in the 50 bp fragments that flank the end position.
Hyloxalus subpunctatus	0.01	123	FALSE	0.71	0.56	3.43753	-5.46856	8	1% chance of modification in the 50 bp fragments that flank the end position.
Hyloxalus subpunctatus	0.05	9	FALSE	0.71	0.56	3.43753	-5.46856	8	5% chance of modification in the 50 bp fragments that flank the end position.
Phyllobates terribilis	0.05	47	FALSE	5.11	4.44	5.67828	-5.4915	16	5% chance of modification in the 50 bp fragments that flank the end position.
Melanophryniscus moreirae	0.05	42	FALSE	2.67	2.3	5.12894	-5.49289	14	5% chance of modification in the 50 bp fragments that flank the end position.
Melanophryniscus moreirae	0.05	44	FALSE	2.67	2.3	5.12894	-5.49289	14	5% chance of modification in the 50 bp fragments that flank the end position.
Hyloxalus subpunctatus	0.05	57	FALSE	0.76	0.51	3.19756	-5.50392	7	5% chance of modification in the 50 bp fragments that flank the end position.
Scaphiopus holbrookii	0.01	21	FALSE	0.21	0.19	4.69	-5.53846	13	1% chance of modification in the 50 bp fragments that flank the end position.
Scaphiopus holbrookii	0.01	23	FALSE	0.21	0.19	4.69	-5.53846	13	1% chance of modification in the 50 bp fragments that flank the end position.
Melanophryniscus moreirae	0.05	67	FALSE	3.88	3.39	9.54813	-5.54005	27	5% chance of modification in the 50 bp fragments that flank the end position.
Melanophryniscus moreirae	0.05	86	FALSE	1.59	1.07	4.95691	-5.54566	11	5% chance of modification in the 50 bp fragments that flank the end position.
Hyloxalus subpunctatus	0.05	106	FALSE	0.22	0.15	2.09667	-5.55556	5	5% chance of modification in the 50 bp fragments that flank the end position.
Phyllobates terribilis	0.05	86	FALSE	272.58	236.33	8.02321	-5.55927	20	5% chance of modification in the 50 bp fragments that flank the end position.
Scaphiopus holbrookii	0.01	56	FALSE	12.06	10.06	10.3825	-5.57402	28	1% chance of modification in the 50 bp fragments that flank the end position.
Melanophryniscus moreirae	0.05	33	FALSE	1.14	0.96	4.0403	-5.58606	12	5% chance of modification in the 50 bp fragments that flank the end position.
Hyloxalus subpunctatus	0.01	41	FALSE	7.19	6.6	12.6009	-5.60256	32	1% chance of modification in the 50 bp fragments that flank the end position.
Melanophryniscus moreirae	0.01	17	FALSE	4.03	3.43	8.26973	-5.60993	24	1% chance of modification in the 50 bp fragments that flank the end position.
Hyloxalus subpunctatus	0.01	47	FALSE	8.13	7.52	12.5805	-5.6464	33	1% chance of modification in the 50 bp fragments that flank the end position.
Phyllobates terribilis	0.05	41	FALSE	12.87	11.87	8.62235	-5.65659	24	5% chance of modification in the 50 bp fragments that flank the end position.
Melanophryniscus moreirae	0.01	83	FALSE	14.65	13.56	14.851	-5.65684	44	1% chance of modification in the 50 bp fragments that flank the end position.
Melanophryniscus moreirae	0.05	81	FALSE	3.6	3.19	8.00206	-5.66095	21	5% chance of modification in the 50 bp fragments that flank the end position.
Phyllobates terribilis	0.05	23	FALSE	3.05	2.66	5.63269	-5.66332	15	5% chance of modification in the 50 bp fragments that flank the end position.
Scaphiopus holbrookii	0.01	54	FALSE	11.57	9.58	10.0327	-5.67886	27	1% chance of modification in the 50 bp fragments that flank the end position.
Phyllobates terribilis	0.01	100	FALSE	656.3	593.34	10.2391	-5.69311	26	1% chance of modification in the 50 bp fragments that flank the end position.
Scaphiopus holbrookii	0.01	87	FALSE	0.67	0.55	5.27457	-5.70179	12	1% chance of modification in the 50 bp fragments that flank the end position.
Phyllobates terribilis	0.01	55	FALSE	3.84	3.16	6.46827	-5.70653	16	1% chance of modification in the 50 bp fragments that flank the end position.
Melanophryniscus moreirae	0.05	84	FALSE	1.54	1.04	4.60291	-5.7078	10	5% chance of modification in the 50 bp fragments that flank the end position.
Phyllobates terribilis	0.01	57	FALSE	5.14	4.24	7.91425	-5.70807	20	1% chance of modification in the 50 bp fragments that flank the end position.
Phyllobates terribilis	0.05	39	FALSE	10.7	9.78	7.52855	-5.71838	21	5% chance of modification in the 50 bp fragments that flank the end position.
Scaphiopus holbrookii	0.05	55	FALSE	1.14	0.96	4.00316	-5.72008	11	5% chance of modification in the 50 bp fragments that flank the end position.
Scaphiopus holbrookii	0.05	48	FALSE	4.48	4.07	6.21059	-5.72022	21	5% chance of modification in the 50 bp fragments that flank the end position.
Phyllobates terribilis	0.01	90	FALSE	826.18	748.88	10.2892	-5.72288	23	1% chance of modification in the 50 bp fragments that flank the end position.
Melanophryniscus moreirae	0.01	81	FALSE	13.9	12.89	14.5017	-5.73413	43	1% chance of modification in the 50 bp fragments that flank the end position.
Melanophryniscus moreirae	0.05	104	FALSE	0.3	0.23	3.9725	-5.73611	11	5% chance of modification in the 50 bp fragments that flank the end position.
Phyllobates terribilis	0.01	32	FALSE	1337.78	1223.2	14.6911	-5.74599	38	1% chance of modification in the 50 bp fragments that flank the end position.
Scaphiopus holbrookii	0.05	37	FALSE	0.72	0.57	2.86072	-5.74931	7	5% chance of modification in the 50 bp fragments that flank the end position.
Scaphiopus holbrookii	0.01	85	FALSE	0.6	0.48	4.92029	-5.76762	11	1% chance of modification in the 50 bp fragments that flank the end position.
Hyloxalus subpunctatus	0.01	147	FALSE	0.56	0.43	3.0862	-5.77247	7	1% chance of modification in the 50 bp fragments that flank the end position.
Phyllobates terribilis	0.05	73	FALSE	8.62	7.71	12.9161	-5.78127	33	5% chance of modification in the 50 bp fragments that flank the end position.
Scaphiopus holbrookii	0.01	52	FALSE	11.09	9.37	9.67374	-5.7892	26	1% chance of modification in the 50 bp fragments that flank the end position.
Hyloxalus subpunctatus	0.05	94	FALSE	1.27	1.1	7.11739	-5.80131	19	5% chance of modification in the 50 bp fragments that flank the end position.
Hyloxalus subpunctatus	0.05	90	FALSE	3.08	2.73	12.4441	-5.80507	35	5% chance of modification in the 50 bp fragments that flank the end position.
Melanophryniscus moreirae	0.05	79	FALSE	8.48	7.64	9.21573	-5.80686	24	5% chance of modification in the 50 bp fragments that flank the end position.
Scaphiopus holbrookii	0.01	83	FALSE	0.48	0.38	4.21	-5.81538	9	1% chance of modification in the 50 bp fragments that flank the end position.
Hyloxalus subpunctatus	0.05	65	FALSE	1.6	1.32	6.64119	-5.82571	18	5% chance of modification in the 50 bp fragments that flank the end position.
Phyllobates terribilis	0.01	88	FALSE	602.03	532.61	9.57584	-5.83834	21	1% chance of modification in the 50 bp fragments that flank the end position.
Phyllobates terribilis	0.01	40	FALSE	1683.97	1558.9	11.1955	-5.85965	30	1% chance of modification in the 50 bp fragments that flank the end position.
Hyloxalus subpunctatus	0.01	115	FALSE	1.7	1.43	4.83008	-5.87819	12	1% chance of modification in the 50 bp fragments that flank the end position.
Melanophryniscus moreirae	0.01	39	FALSE	3.26	2.63	7.32602	-5.88686	21	1% chance of modification in the 50 bp fragments that flank the end position.
Scaphiopus holbrookii	0.05	14	FALSE	0.75	0.63	4.08942	-5.9	11	5% chance of modification in the 50 bp fragments that flank the end position.
Phyllobates terribilis	0.01	43	FALSE	17.81	16.17	13.4222	-5.90546	36	1% chance of modification in the 50 bp fragments that flank the end position.
Phyllobates terribilis	0.05	78	FALSE	297.12	257.86	12.8085	-5.90836	33	5% chance of modification in the 50 bp fragments that flank the end position.
Phyllobates terribilis	0.05	63	FALSE	5.68	4.98	8.86407	-5.91892	22	5% chance of modification in the 50 bp fragments that flank the end position.
Phyllobates terribilis	0.05	93	FALSE	4.64	4.03	9.42267	-5.91986	26	5% chance of modification in the 50 bp fragments that flank the end position.
Phyllobates terribilis	0.01	86	FALSE	601.92	532.51	9.19766	-5.92279	20	1% chance of modification in the 50 bp fragments that flank the end position.
Melanophryniscus moreirae	0.05	54	FALSE	9.53	8.78	8.0428	-5.9421	23	5% chance of modification in the 50 bp fragments that flank the end position.
Melanophryniscus moreirae	0.01	77	FALSE	11.3	10.38	12.8165	-5.94638	38	1% chance of modification in the 50 bp fragments that flank the end position.
Phyllobates terribilis	0.05	76	FALSE	186.07	156.14	10.9329	-5.95554	27	5% chance of modification in the 50 bp fragments that flank the end position.
Scaphiopus holbrookii	0.01	50	FALSE	9.37	7.73	8.96449	-5.95734	24	1% chance of modification in the 50 bp fragments that flank the end position.
Phyllobates terribilis	0.05	69	FALSE	4.19	3.59	9.28708	-5.95926	23	5% chance of modification in the 50 bp fragments that flank the end position.
Phyllobates terribilis	0.01	8	FALSE	835.71	745.58	25.7774	-5.96026	68	1% chance of modification in the 50 bp fragments that flank the end position.
Melanophryniscus moreirae	0.01	79	FALSE	11.96	11.01	13.4553	-5.96519	40	1% chance of modification in the 50 bp fragments that flank the end position.
Phyllobates terribilis	0.01	102	FALSE	721.36	655.97	9.85737	-5.98606	25	1% chance of modification in the 50 bp fragments that flank the end position.
Phyllobates terribilis	0.01	41	FALSE	16.76	15.16	13.0535	-5.98855	35	1% chance of modification in the 50 bp fragments that flank the end position.
Hyloxalus subpunctatus	0.01	97	FALSE	8.84	8.05	10.7811	-5.99126	29	1% chance of modification in the 50 bp fragments that flank the end position.
Hyloxalus subpunctatus	0.01	96	FALSE	0.04	0.01	0.706667	-6	1	1% chance of modification in the 50 bp fragments that flank the end position.
Scaphiopus holbrookii	0.01	19	FALSE	0.15	0.13	3.63	-6	10	1% chance of modification in the 50 bp fragments that flank the end position.
Phyllobates terribilis	0.05	71	FALSE	7.2	6.35	11.8275	-6.01296	30	5% chance of modification in the 50 bp fragments that flank the end position.
Phyllobates terribilis	0.05	94	FALSE	888.05	800.06	11.4751	-6.01334	28	5% chance of modification in the 50 bp fragments that flank the end position.
Hyloxalus subpunctatus	0.01	33	FALSE	6.23	5.58	11.9206	-6.02795	30	1% chance of modification in the 50 bp fragments that flank the end position.
Melanophryniscus moreirae	0.05	57	FALSE	4.4	3.94	7.89454	-6.03173	21	5% chance of modification in the 50 bp fragments that flank the end position.
Melanophryniscus moreirae	0.01	37	FALSE	2.99	2.39	7.0048	-6.03332	20	1% chance of modification in the 50 bp fragments that flank the end position.
Melanophryniscus moreirae	0.05	106	FALSE	0.18	0.13	2.66	-6.04167	7	5% chance of modification in the 50 bp fragments that flank the end position.
Phyllobates terribilis	0.05	68	FALSE	349.3	298.95	8.01117	-6.04248	21	5% chance of modification in the 50 bp fragments that flank the end position.
Phyllobates terribilis	0.01	12	FALSE	1173.68	1067.98	25.0313	-6.04431	66	1% chance of modification in the 50 bp fragments that flank the end position.
Hyloxalus subpunctatus	0.01	101	FALSE	9.45	8.82	10.9457	-6.04809	28	1% chance of modification in the 50 bp fragments that flank the end position.
Hyloxalus subpunctatus	0.05	64	FALSE	0.78	0.71	5.68429	-6.04911	15	5% chance of modification in the 50 bp fragments that flank the end position.
Phyllobates terribilis	0.01	6	FALSE	661.99	580.55	25.4243	-6.05131	67	1% chance of modification in the 50 bp fragments that flank the end position.
Melanophryniscus moreirae	0.05	55	FALSE	2.3	1.98	6.09877	-6.07036	16	5% chance of modification in the 50 bp fragments that flank the end position.
Phyllobates terribilis	0.01	39	FALSE	15.75	14.2	12.6801	-6.07309	34	1% chance of modification in the 50 bp fragments that flank the end position.
Hyloxalus subpunctatus	0.05	7	FALSE	0.43	0.33	2.72851	-6.0998	6	5% chance of modification in the 50 bp fragments that flank the end position.
Scaphiopus holbrookii	0.01	48	FALSE	7.94	6.43	8.61645	-6.10175	23	1% chance of modification in the 50 bp fragments that flank the end position.
Hyloxalus subpunctatus	0.01	99	FALSE	9	8.24	11.5267	-6.10698	29	1% chance of modification in the 50 bp fragments that flank the end position.
Scaphiopus holbrookii	0.01	92	FALSE	25.75	22.61	12.0497	-6.11255	32	1% chance of modification in the 50 bp fragments that flank the end position.
Hyloxalus subpunctatus	0.05	72	FALSE	1.21	1.09	6.78133	-6.11372	18	5% chance of modification in the 50 bp fragments that flank the end position.
Hyloxalus subpunctatus	0.05	74	FALSE	1.21	1.09	6.78133	-6.11372	18	5% chance of modification in the 50 bp fragments that flank the end position.
Phyllobates terribilis	0.05	79	FALSE	8.53	7.56	13.8145	-6.1232	37	5% chance of modification in the 50 bp fragments that flank the end position.
Phyllobates terribilis	0.01	10	FALSE	968.9	874.47	24.6791	-6.12957	65	1% chance of modification in the 50 bp fragments that flank the end position.
Phyllobates terribilis	0.01	53	FALSE	2.94	2.35	5.39939	-6.13083	13	1% chance of modification in the 50 bp fragments that flank the end position.
Melanophryniscus moreirae	0.01	75	FALSE	10.4	9.49	12.4353	-6.13128	37	1% chance of modification in the 50 bp fragments that flank the end position.
Hyloxalus subpunctatus	0.01	113	FALSE	1.43	1.17	4.47119	-6.13948	11	1% chance of modification in the 50 bp fragments that flank the end position.
Phyllobates terribilis	0.01	51	FALSE	2.54	2.01	5.04214	-6.14553	12	1% chance of modification in the 50 bp fragments that flank the end position.
Hyloxalus subpunctatus	0.01	95	FALSE	7.61	6.88	10.0629	-6.16445	27	1% chance of modification in the 50 bp fragments that flank the end position.
Hyloxalus subpunctatus	0.01	69	FALSE	4.49	3.8	8.81636	-6.16942	24	1% chance of modification in the 50 bp fragments that flank the end position.
Hyloxalus subpunctatus	0.01	31	FALSE	5.49	4.84	11.2073	-6.17971	28	1% chance of modification in the 50 bp fragments that flank the end position.
Hyloxalus subpunctatus	0.01	39	FALSE	7.91	7.25	13.3751	-6.18143	34	1% chance of modification in the 50 bp fragments that flank the end position.
Melanophryniscus moreirae	0.05	52	FALSE	8.03	7.29	7.32493	-6.18294	21	5% chance of modification in the 50 bp fragments that flank the end position.
Melanophryniscus moreirae	0.01	35	FALSE	2.63	2.05	6.62828	-6.18592	19	1% chance of modification in the 50 bp fragments that flank the end position.
Phyllobates terribilis	0.05	27	FALSE	3.84	3.29	5.0062	-6.18959	13	5% chance of modification in the 50 bp fragments that flank the end position.
Melanophryniscus moreirae	0.01	13	FALSE	18.72	17.66	21.1557	-6.19012	60	1% chance of modification in the 50 bp fragments that flank the end position.
Phyllobates terribilis	0.05	30	FALSE	828.68	740.15	6.56603	-6.19367	16	5% chance of modification in the 50 bp fragments that flank the end position.
Phyllobates terribilis	0.05	75	FALSE	8.08	7.3	13.6597	-6.19376	31	5% chance of modification in the 50 bp fragments that flank the end position.
Melanophryniscus moreirae	0.01	25	FALSE	5	4.4	9.88011	-6.19449	29	1% chance of modification in the 50 bp fragments that flank the end position.
Melanophryniscus moreirae	0.01	93	FALSE	10.65	9.71	13.0242	-6.19861	39	1% chance of modification in the 50 bp fragments that flank the end position.
Phyllobates terribilis	0.05	56	FALSE	110.93	87.66	10.115	-6.19933	26	5% chance of modification in the 50 bp fragments that flank the end position.
Melanophryniscus moreirae	0.01	96	FALSE	3.23	2.93	6.73062	-6.22541	18	1% chance of modification in the 50 bp fragments that flank the end position.
Melanophryniscus moreirae	0.01	118	FALSE	0.2	0.06	1.58357	-6.22857	3	1% chance of modification in the 50 bp fragments that flank the end position.
Melanophryniscus moreirae	0.01	78	FALSE	7.82	7.26	12.1472	-6.24336	34	1% chance of modification in the 50 bp fragments that flank the end position.
Melanophryniscus moreirae	0.01	11	FALSE	18.34	17.32	20.8323	-6.25356	59	1% chance of modification in the 50 bp fragments that flank the end position.
Scaphiopus holbrookii	0.01	90	FALSE	22.61	19.61	11.3363	-6.25443	30	1% chance of modification in the 50 bp fragments that flank the end position.
Hyloxalus subpunctatus	0.05	103	FALSE	1	0.8	4.20142	-6.26083	11	5% chance of modification in the 50 bp fragments that flank the end position.
Phyllobates terribilis	0.05	99	FALSE	3.72	3.06	8.82432	-6.27777	24	5% chance of modification in the 50 bp fragments that flank the end position.
Melanophryniscus moreirae	0.01	95	FALSE	11.89	10.91	13.4927	-6.27788	40	1% chance of modification in the 50 bp fragments that flank the end position.
Melanophryniscus moreirae	0.01	76	FALSE	7.31	6.84	11.8179	-6.28401	33	1% chance of modification in the 50 bp fragments that flank the end position.
Phyllobates terribilis	0.01	64	FALSE	1053.17	950.15	11.0029	-6.28462	30	1% chance of modification in the 50 bp fragments that flank the end position.
Phyllobates terribilis	0.05	97	FALSE	4.48	3.82	10.9921	-6.29038	30	5% chance of modification in the 50 bp fragments that flank the end position.
Phyllobates terribilis	0.05	67	FALSE	3.33	2.77	8.22092	-6.29159	20	5% chance of modification in the 50 bp fragments that flank the end position.
Melanophryniscus moreirae	0.01	91	FALSE	10.09	9.21	12.6804	-6.29735	38	1% chance of modification in the 50 bp fragments that flank the end position.
Hyloxalus subpunctatus	0.05	23	FALSE	2.48	2.18	6.94295	-6.30121	19	5% chance of modification in the 50 bp fragments that flank the end position.
Hyloxalus subpunctatus	0.05	97	FALSE	2.72	2.28	8.23201	-6.30421	19	5% chance of modification in the 50 bp fragments that flank the end position.
Scaphiopus holbrookii	0.05	12	FALSE	0.55	0.47	3.49358	-6.31364	9	5% chance of modification in the 50 bp fragments that flank the end position.
Phyllobates terribilis	0.01	54	FALSE	1098.76	1001.33	11.7839	-6.31689	32	1% chance of modification in the 50 bp fragments that flank the end position.
Phyllobates terribilis	0.01	52	FALSE	1001.41	908.67	11.4184	-6.33009	31	1% chance of modification in the 50 bp fragments that flank the end position.
Phyllobates terribilis	0.01	49	FALSE	2.01	1.54	4.30775	-6.3331	10	1% chance of modification in the 50 bp fragments that flank the end position.
Phyllobates terribilis	0.01	18	FALSE	1080.57	974.74	21.3841	-6.33726	58	1% chance of modification in the 50 bp fragments that flank the end position.
Hyloxalus subpunctatus	0.05	88	FALSE	2.1	1.79	10.2777	-6.33748	29	5% chance of modification in the 50 bp fragments that flank the end position.
Phyllobates terribilis	0.01	50	FALSE	908.75	819.6	11.0517	-6.33959	30	1% chance of modification in the 50 bp fragments that flank the end position.
Phyllobates terribilis	0.01	46	FALSE	738.26	660.62	10.3191	-6.34898	28	1% chance of modification in the 50 bp fragments that flank the end position.
Melanophryniscus moreirae	0.01	33	FALSE	2.35	1.77	6.29042	-6.35299	18	1% chance of modification in the 50 bp fragments that flank the end position.
Hyloxalus subpunctatus	0.05	17	FALSE	1.9	1.65	4.50453	-6.3607	11	5% chance of modification in the 50 bp fragments that flank the end position.
Phyllobates terribilis	0.05	46	FALSE	1393.75	1287.25	11.6616	-6.3648	29	5% chance of modification in the 50 bp fragments that flank the end position.
Melanophryniscus moreirae	0.05	38	FALSE	1.38	1.11	3.74332	-6.36652	10	5% chance of modification in the 50 bp fragments that flank the end position.
Melanophryniscus moreirae	0.05	40	FALSE	1.38	1.11	3.74332	-6.36652	10	5% chance of modification in the 50 bp fragments that flank the end position.
Phyllobates terribilis	0.05	74	FALSE	61.57	44.67	7.6142	-6.37017	18	5% chance of modification in the 50 bp fragments that flank the end position.
Melanophryniscus moreirae	0.01	9	FALSE	17.78	16.75	21.0508	-6.37298	60	1% chance of modification in the 50 bp fragments that flank the end position.
Phyllobates terribilis	0.01	62	FALSE	1053.07	950.06	10.6289	-6.37374	29	1% chance of modification in the 50 bp fragments that flank the end position.
Phyllobates terribilis	0.05	42	FALSE	635.03	558.53	6.14791	-6.37541	15	5% chance of modification in the 50 bp fragments that flank the end position.
Hyloxalus subpunctatus	0.01	37	FALSE	7.01	6.34	12.6431	-6.39538	32	1% chance of modification in the 50 bp fragments that flank the end position.
Phyllobates terribilis	0.05	40	FALSE	558.53	487.71	5.78575	-6.41075	14	5% chance of modification in the 50 bp fragments that flank the end position.
Phyllobates terribilis	0.01	47	FALSE	4.26	3.45	6.53191	-6.43004	15	1% chance of modification in the 50 bp fragments that flank the end position.
Phyllobates terribilis	0.05	96	FALSE	1071	977.85	12.932	-6.43265	33	5% chance of modification in the 50 bp fragments that flank the end position.
Phyllobates terribilis	0.01	56	FALSE	1435.37	1314.87	12.502	-6.43438	34	1% chance of modification in the 50 bp fragments that flank the end position.
Hyloxalus subpunctatus	0.01	117	FALSE	1.17	0.92	4.1135	-6.43636	10	1% chance of modification in the 50 bp fragments that flank the end position.
Hyloxalus subpunctatus	0.01	119	FALSE	1.17	0.92	4.1135	-6.43636	10	1% chance of modification in the 50 bp fragments that flank the end position.
Hyloxalus subpunctatus	0.05	47	FALSE	1.6	1.21	4.66615	-6.44138	13	5% chance of modification in the 50 bp fragments that flank the end position.
Hyloxalus subpunctatus	0.05	49	FALSE	1.6	1.21	4.66615	-6.44138	13	5% chance of modification in the 50 bp fragments that flank the end position.
Phyllobates terribilis	0.05	38	FALSE	487.71	421.58	5.42172	-6.45161	13	5% chance of modification in the 50 bp fragments that flank the end position.
Hyloxalus subpunctatus	0.01	29	FALSE	5.16	4.58	10.8134	-6.46584	28	1% chance of modification in the 50 bp fragments that flank the end position.
Phyllobates terribilis	0.01	16	FALSE	1080.57	974.76	21.2929	-6.47162	58	1% chance of modification in the 50 bp fragments that flank the end position.
Scaphiopus holbrookii	0.05	100	FALSE	8.58	7.19	8.1492	-6.47206	22	5% chance of modification in the 50 bp fragments that flank the end position.
Hyloxalus subpunctatus	0.05	105	FALSE	0.57	0.46	2.76715	-6.47727	8	5% chance of modification in the 50 bp fragments that flank the end position.
Hyloxalus subpunctatus	0.01	35	FALSE	6.62	5.95	12.2836	-6.48092	31	1% chance of modification in the 50 bp fragments that flank the end position.
Melanophryniscus moreirae	0.05	45	FALSE	3.37	2.99	8.63982	-6.48873	23	5% chance of modification in the 50 bp fragments that flank the end position.
Scaphiopus holbrookii	0.05	69	FALSE	1.36	1.28	12.32	-6.5	33	5% chance of modification in the 50 bp fragments that flank the end position.
Scaphiopus holbrookii	0.01	14	FALSE	25.53	23.1	12.9439	-6.50055	38	1% chance of modification in the 50 bp fragments that flank the end position.
Scaphiopus holbrookii	0.05	54	FALSE	24.24	21.26	9.46543	-6.50143	24	5% chance of modification in the 50 bp fragments that flank the end position.
Hyloxalus subpunctatus	0.05	101	FALSE	2.09	1.76	7.39386	-6.504	19	5% chance of modification in the 50 bp fragments that flank the end position.
Hyloxalus subpunctatus	0.05	73	FALSE	1.71	1.45	8.50749	-6.51071	20	5% chance of modification in the 50 bp fragments that flank the end position.
Melanophryniscus moreirae	0.01	31	FALSE	2.06	1.53	5.91213	-6.51084	17	1% chance of modification in the 50 bp fragments that flank the end position.
Phyllobates terribilis	0.05	54	FALSE	190.23	160.69	8.72416	-6.51842	21	5% chance of modification in the 50 bp fragments that flank the end position.
Phyllobates terribilis	0.05	70	FALSE	402.64	349.51	9.46919	-6.52832	24	5% chance of modification in the 50 bp fragments that flank the end position.
Melanophryniscus moreirae	0.05	53	FALSE	2.33	1.94	5.43878	-6.53013	13	5% chance of modification in the 50 bp fragments that flank the end position.
Hyloxalus subpunctatus	0.01	26	FALSE	0.84	0.75	9.07167	-6.53077	26	1% chance of modification in the 50 bp fragments that flank the end position.
Phyllobates terribilis	0.01	60	FALSE	950.06	850.23	9.88147	-6.53205	27	1% chance of modification in the 50 bp fragments that flank the end position.
Phyllobates terribilis	0.01	111	FALSE	9.68	9.06	10.0215	-6.53684	28	1% chance of modification in the 50 bp fragments that flank the end position.
Melanophryniscus moreirae	0.05	34	FALSE	1.3	1.12	4.83095	-6.54973	14	5% chance of modification in the 50 bp fragments that flank the end position.
Phyllobates terribilis	0.01	33	FALSE	23.05	21.14	16.5006	-6.56068	44	1% chance of modification in the 50 bp fragments that flank the end position.
Hyloxalus subpunctatus	0.05	21	FALSE	1.93	1.7	6.22855	-6.56505	17	5% chance of modification in the 50 bp fragments that flank the end position.
Phyllobates terribilis	0.01	30	FALSE	1822.38	1686.39	15.4599	-6.57329	42	1% chance of modification in the 50 bp fragments that flank the end position.
Scaphiopus holbrookii	0.01	75	FALSE	0.63	0.52	4.9715	-6.58125	16	1% chance of modification in the 50 bp fragments that flank the end position.
Melanophryniscus moreirae	0.01	74	FALSE	7.74	7.22	11.5012	-6.58357	32	1% chance of modification in the 50 bp fragments that flank the end position.
Phyllobates terribilis	0.05	95	FALSE	6.4	5.65	10.9202	-6.58596	30	5% chance of modification in the 50 bp fragments that flank the end position.
Hyloxalus subpunctatus	0.05	15	FALSE	1.65	1.43	4.14693	-6.59409	10	5% chance of modification in the 50 bp fragments that flank the end position.
Scaphiopus holbrookii	0.01	81	FALSE	0.45	0.33	3.85829	-6.60952	8	1% chance of modification in the 50 bp fragments that flank the end position.
Melanophryniscus moreirae	0.05	89	FALSE	2.55	2.24	10.6472	-6.61033	30	5% chance of modification in the 50 bp fragments that flank the end position.
Hyloxalus subpunctatus	0.01	27	FALSE	4.57	4.02	10.0848	-6.6104	26	1% chance of modification in the 50 bp fragments that flank the end position.
Melanophryniscus moreirae	0.01	72	FALSE	7.23	6.8	11.1719	-6.63781	31	1% chance of modification in the 50 bp fragments that flank the end position.
Phyllobates terribilis	0.05	83	FALSE	8.28	7.27	11.8321	-6.64909	31	5% chance of modification in the 50 bp fragments that flank the end position.
Hyloxalus subpunctatus	0.01	23	FALSE	4.11	3.57	9.35028	-6.65286	24	1% chance of modification in the 50 bp fragments that flank the end position.
Melanophryniscus moreirae	0.05	71	FALSE	4.49	3.64	7.84034	-6.65366	23	5% chance of modification in the 50 bp fragments that flank the end position.
Phyllobates terribilis	0.01	109	FALSE	9.06	8.46	9.64945	-6.6541	27	1% chance of modification in the 50 bp fragments that flank the end position.
Phyllobates terribilis	0.01	113	FALSE	9.06	8.46	9.64945	-6.6541	27	1% chance of modification in the 50 bp fragments that flank the end position.
Phyllobates terribilis	0.01	115	FALSE	9.06	8.46	9.64945	-6.6541	27	1% chance of modification in the 50 bp fragments that flank the end position.
Phyllobates terribilis	0.05	45	FALSE	7.86	7.06	6.87941	-6.67279	18	5% chance of modification in the 50 bp fragments that flank the end position.
Phyllobates terribilis	0.05	61	FALSE	5.54	4.77	7.50393	-6.67662	19	5% chance of modification in the 50 bp fragments that flank the end position.
Scaphiopus holbrookii	0.05	96	FALSE	10.48	8.83	7.81242	-6.67838	21	5% chance of modification in the 50 bp fragments that flank the end position.
Hyloxalus subpunctatus	0.05	99	FALSE	2.92	2.44	8.92619	-6.67949	23	5% chance of modification in the 50 bp fragments that flank the end position.
Hyloxalus subpunctatus	0.01	65	FALSE	4.54	3.94	8.57833	-6.68588	23	1% chance of modification in the 50 bp fragments that flank the end position.
Melanophryniscus moreirae	0.05	70	FALSE	4.49	3.99	9.79423	-6.68652	25	5% chance of modification in the 50 bp fragments that flank the end position.
Hyloxalus subpunctatus	0.01	22	FALSE	3.36	3.14	15.1529	-6.68833	42	1% chance of modification in the 50 bp fragments that flank the end position.
Phyllobates terribilis	0.01	28	FALSE	1686.39	1554.61	14.7124	-6.68836	40	1% chance of modification in the 50 bp fragments that flank the end position.
Hyloxalus subpunctatus	0.05	68	FALSE	0.86	0.76	6.70713	-6.68914	19	5% chance of modification in the 50 bp fragments that flank the end position.
Phyllobates terribilis	0.05	72	FALSE	79.4	60.41	9.14022	-6.70263	23	5% chance of modification in the 50 bp fragments that flank the end position.
Phyllobates terribilis	0.05	65	FALSE	2.5	2.08	7.14489	-6.7127	17	5% chance of modification in the 50 bp fragments that flank the end position.
Phyllobates terribilis	0.01	35	FALSE	23.87	21.8	16.8528	-6.71471	45	1% chance of modification in the 50 bp fragments that flank the end position.
Hyloxalus subpunctatus	0.01	5	FALSE	56.21	54.02	35.9661	-6.72319	98	1% chance of modification in the 50 bp fragments that flank the end position.
Scaphiopus holbrookii	0.01	24	FALSE	15.79	14.05	10.9487	-6.72488	33	1% chance of modification in the 50 bp fragments that flank the end position.
Melanophryniscus moreirae	0.05	27	FALSE	6.91	6.35	6.6188	-6.739	20	5% chance of modification in the 50 bp fragments that flank the end position.
Scaphiopus holbrookii	0.01	6	FALSE	65.25	61.72	24.4954	-6.74882	71	1% chance of modification in the 50 bp fragments that flank the end position.
Hyloxalus subpunctatus	0.05	95	FALSE	2.23	1.8	7.15377	-6.75425	16	5% chance of modification in the 50 bp fragments that flank the end position.
Phyllobates terribilis	0.05	20	FALSE	513.2	456.18	6.11484	-6.75529	14	5% chance of modification in the 50 bp fragments that flank the end position.
Hyloxalus subpunctatus	0.05	98	FALSE	1.47	1.31	9.76456	-6.76543	23	5% chance of modification in the 50 bp fragments that flank the end position.
Melanophryniscus moreirae	0.05	85	FALSE	2.49	2.26	9.52015	-6.76649	24	5% chance of modification in the 50 bp fragments that flank the end position.
Phyllobates terribilis	0.01	48	FALSE	1001.28	908.58	10.6736	-6.76665	29	1% chance of modification in the 50 bp fragments that flank the end position.
Hyloxalus subpunctatus	0.01	111	FALSE	4.27	3.87	7.77025	-6.76855	21	1% chance of modification in the 50 bp fragments that flank the end position.
Phyllobates terribilis	0.01	26	FALSE	1426.65	1305.08	14.3587	-6.77213	39	1% chance of modification in the 50 bp fragments that flank the end position.
Scaphiopus holbrookii	0.05	10	FALSE	0.39	0.31	2.90608	-6.77222	7	5% chance of modification in the 50 bp fragments that flank the end position.
Hyloxalus subpunctatus	0.01	25	FALSE	4.3	3.75	9.73993	-6.77386	25	1% chance of modification in the 50 bp fragments that flank the end position.
Phyllobates terribilis	0.01	107	FALSE	8.46	7.88	9.28912	-6.77605	26	1% chance of modification in the 50 bp fragments that flank the end position.
Hyloxalus subpunctatus	0.01	121	FALSE	0.92	0.72	3.7559	-6.77784	9	1% chance of modification in the 50 bp fragments that flank the end position.
Melanophryniscus moreirae	0.05	83	FALSE	2.37	2.08	7.80628	-6.77812	21	5% chance of modification in the 50 bp fragments that flank the end position.
Phyllobates terribilis	0.05	14	FALSE	136.83	97.21	3.27949	-6.78393	7	5% chance of modification in the 50 bp fragments that flank the end position.
Phyllobates terribilis	0.05	92	FALSE	488.65	434.14	10.419	-6.78928	25	5% chance of modification in the 50 bp fragments that flank the end position.
Phyllobates terribilis	0.05	36	FALSE	199.85	155.98	3.59833	-6.80477	8	5% chance of modification in the 50 bp fragments that flank the end position.
Melanophryniscus moreirae	0.05	20	FALSE	0.64	0.48	2.72917	-6.81771	6	5% chance of modification in the 50 bp fragments that flank the end position.
Scaphiopus holbrookii	0.05	49	FALSE	0.74	0.56	4.54433	-6.81795	10	5% chance of modification in the 50 bp fragments that flank the end position.
Melanophryniscus moreirae	0.01	50	FALSE	12.59	11.74	13.6851	-6.81932	36	1% chance of modification in the 50 bp fragments that flank the end position.
Hyloxalus subpunctatus	0.01	67	FALSE	4.56	3.89	8.92917	-6.82528	24	1% chance of modification in the 50 bp fragments that flank the end position.
Hyloxalus subpunctatus	0.01	20	FALSE	3.05	2.83	14.0429	-6.84472	39	1% chance of modification in the 50 bp fragments that flank the end position.
Phyllobates terribilis	0.05	81	FALSE	8.74	7.76	12.6723	-6.85213	35	5% chance of modification in the 50 bp fragments that flank the end position.
Melanophryniscus moreirae	0.05	87	FALSE	2.01	1.85	9.40591	-6.85792	26	5% chance of modification in the 50 bp fragments that flank the end position.
Melanophryniscus moreirae	0.01	70	FALSE	7.22	6.79	10.8219	-6.85907	30	1% chance of modification in the 50 bp fragments that flank the end position.
Hyloxalus subpunctatus	0.05	80	FALSE	1.74	1.53	8.90083	-6.86595	22	5% chance of modification in the 50 bp fragments that flank the end position.
Hyloxalus subpunctatus	0.05	39	FALSE	3.28	2.97	7.63586	-6.87246	21	5% chance of modification in the 50 bp fragments that flank the end position.
Melanophryniscus moreirae	0.01	48	FALSE	11.74	10.9	12.958	-6.89151	34	1% chance of modification in the 50 bp fragments that flank the end position.
Melanophryniscus moreirae	0.01	68	FALSE	6.8	6.38	10.4543	-6.89444	29	1% chance of modification in the 50 bp fragments that flank the end position.
Phyllobates terribilis	0.05	77	FALSE	6.94	6.15	12.3515	-6.9043	34	5% chance of modification in the 50 bp fragments that flank the end position.
Phyllobates terribilis	0.01	91	FALSE	9.16	8.41	9.84355	-6.90529	27	1% chance of modification in the 50 bp fragments that flank the end position.
Phyllobates terribilis	0.01	95	FALSE	9.47	8.64	10.5604	-6.90748	28	1% chance of modification in the 50 bp fragments that flank the end position.
Phyllobates terribilis	0.01	93	FALSE	9.3	8.5	10.2057	-6.91888	27	1% chance of modification in the 50 bp fragments that flank the end position.
Melanophryniscus moreirae	0.05	43	FALSE	2.7	2.34	7.59504	-6.91925	20	5% chance of modification in the 50 bp fragments that flank the end position.
Hyloxalus subpunctatus	0.05	19	FALSE	1.28	1.09	4.71977	-6.9235	13	5% chance of modification in the 50 bp fragments that flank the end position.
Phyllobates terribilis	0.05	8	FALSE	42.32	28.94	2.1501	-6.92503	4	5% chance of modification in the 50 bp fragments that flank the end position.
Phyllobates terribilis	0.05	98	FALSE	649.55	579.67	13.0425	-6.93036	35	5% chance of modification in the 50 bp fragments that flank the end position.
Hyloxalus subpunctatus	0.01	18	FALSE	2.79	2.57	13.3491	-6.94027	37	1% chance of modification in the 50 bp fragments that flank the end position.
Phyllobates terribilis	0.01	87	FALSE	8.41	7.71	9.11143	-6.94458	25	1% chance of modification in the 50 bp fragments that flank the end position.
Phyllobates terribilis	0.05	52	FALSE	112.14	90.35	8.80589	-6.95185	20	5% chance of modification in the 50 bp fragments that flank the end position.
Hyloxalus subpunctatus	0.05	66	FALSE	0.68	0.59	6.39613	-6.96239	16	5% chance of modification in the 50 bp fragments that flank the end position.
Hyloxalus subpunctatus	0.01	63	FALSE	5.9	5.29	11.4586	-6.96805	31	1% chance of modification in the 50 bp fragments that flank the end position.
Melanophryniscus moreirae	0.05	36	FALSE	0.86	0.71	3.05857	-6.97669	8	5% chance of modification in the 50 bp fragments that flank the end position.
Phyllobates terribilis	0.05	100	FALSE	362.96	319.56	7.57825	-6.98044	19	5% chance of modification in the 50 bp fragments that flank the end position.
Phyllobates terribilis	0.05	18	FALSE	352.13	303.89	5.01817	-6.99865	11	5% chance of modification in the 50 bp fragments that flank the end position.
Hyloxalus subpunctatus	0.05	37	FALSE	2.97	2.66	7.26844	-6.99996	20	5% chance of modification in the 50 bp fragments that flank the end position.
Hyloxalus subpunctatus	0.01	149	FALSE	0.17	0.11	1.69333	-7	3	1% chance of modification in the 50 bp fragments that flank the end position.
Melanophryniscus moreirae	0.05	100	FALSE	5.45	5.06	11.0366	-7.00307	31	5% chance of modification in the 50 bp fragments that flank the end position.
Phyllobates terribilis	0.01	89	FALSE	8.5	7.79	9.47476	-7.00655	26	1% chance of modification in the 50 bp fragments that flank the end position.
Scaphiopus holbrookii	0.05	101	FALSE	2.91	2.48	5.24789	-7.01239	17	5% chance of modification in the 50 bp fragments that flank the end position.
Hyloxalus subpunctatus	0.01	11	FALSE	34.78	33.03	24.6991	-7.0301	69	1% chance of modification in the 50 bp fragments that flank the end position.
Melanophryniscus moreirae	0.05	31	FALSE	1.95	1.73	4.8078	-7.03837	15	5% chance of modification in the 50 bp fragments that flank the end position.
Hyloxalus subpunctatus	0.01	62	FALSE	0.28	0.24	6.98667	-7.05	19	1% chance of modification in the 50 bp fragments that flank the end position.
Melanophryniscus moreirae	0.01	46	FALSE	10.42	9.62	12.5543	-7.05031	33	1% chance of modification in the 50 bp fragments that flank the end position.
Phyllobates terribilis	0.01	14	FALSE	792.49	712.92	23.9634	-7.05608	65	1% chance of modification in the 50 bp fragments that flank the end position.
Hyloxalus subpunctatus	0.01	6	FALSE	10.3	9.8	27.5561	-7.09081	78	1% chance of modification in the 50 bp fragments that flank the end position.
Melanophryniscus moreirae	0.05	101	FALSE	5.15	4.65	4.74974	-7.09921	14	5% chance of modification in the 50 bp fragments that flank the end position.
Scaphiopus holbrookii	0.01	10	FALSE	29.51	26.68	15.2589	-7.10441	45	1% chance of modification in the 50 bp fragments that flank the end position.
Scaphiopus holbrookii	0.01	18	FALSE	22.16	20.04	10.8449	-7.10602	32	1% chance of modification in the 50 bp fragments that flank the end position.
Hyloxalus subpunctatus	0.01	21	FALSE	3.73	3.21	8.6288	-7.11379	24	1% chance of modification in the 50 bp fragments that flank the end position.
Scaphiopus holbrookii	0.01	12	FALSE	27.3	24.77	15.4894	-7.12916	46	1% chance of modification in the 50 bp fragments that flank the end position.
Melanophryniscus moreirae	0.01	44	FALSE	9.62	8.82	11.8271	-7.13655	31	1% chance of modification in the 50 bp fragments that flank the end position.
Hyloxalus subpunctatus	0.05	78	FALSE	1.83	1.64	7.83083	-7.14432	20	5% chance of modification in the 50 bp fragments that flank the end position.
Hyloxalus subpunctatus	0.01	9	FALSE	35.64	33.9	24.3401	-7.14528	68	1% chance of modification in the 50 bp fragments that flank the end position.
Scaphiopus holbrookii	0.05	51	FALSE	1.03	0.86	6.66689	-7.15022	15	5% chance of modification in the 50 bp fragments that flank the end position.
Scaphiopus holbrookii	0.05	53	FALSE	0.98	0.85	4.87907	-7.16394	12	5% chance of modification in the 50 bp fragments that flank the end position.
Scaphiopus holbrookii	0.01	20	FALSE	20.83	18.78	11.1369	-7.16504	33	1% chance of modification in the 50 bp fragments that flank the end position.
Hyloxalus subpunctatus	0.01	19	FALSE	3.53	3.02	8.25594	-7.16583	23	1% chance of modification in the 50 bp fragments that flank the end position.
Scaphiopus holbrookii	0.01	17	FALSE	0.68	0.63	6.381	-7.17407	18	1% chance of modification in the 50 bp fragments that flank the end position.
Phyllobates terribilis	0.05	44	FALSE	1175.84	1077.2	10.0097	-7.17455	25	5% chance of modification in the 50 bp fragments that flank the end position.
Hyloxalus subpunctatus	0.01	93	FALSE	9.38	8.66	10.9271	-7.17513	29	1% chance of modification in the 50 bp fragments that flank the end position.
Phyllobates terribilis	0.01	24	FALSE	1306.47	1188.98	17.6327	-7.17764	48	1% chance of modification in the 50 bp fragments that flank the end position.
Phyllobates terribilis	0.05	102	FALSE	236.9	198.11	6.13013	-7.17816	15	5% chance of modification in the 50 bp fragments that flank the end position.
Phyllobates terribilis	0.05	48	FALSE	1502.42	1393.7	12.0341	-7.18218	29	5% chance of modification in the 50 bp fragments that flank the end position.
Melanophryniscus moreirae	0.01	38	FALSE	11.18	10.28	15.9994	-7.18522	46	1% chance of modification in the 50 bp fragments that flank the end position.
Scaphiopus holbrookii	0.01	16	FALSE	19.81	17.83	9.85448	-7.19149	29	1% chance of modification in the 50 bp fragments that flank the end position.
Scaphiopus holbrookii	0.01	22	FALSE	19.66	17.68	11.3961	-7.19618	34	1% chance of modification in the 50 bp fragments that flank the end position.
Phyllobates terribilis	0.01	85	FALSE	7.31	6.66	8.75324	-7.20178	24	1% chance of modification in the 50 bp fragments that flank the end position.
Phyllobates terribilis	0.05	104	FALSE	106.25	81.05	3.25324	-7.2038	7	5% chance of modification in the 50 bp fragments that flank the end position.
Phyllobates terribilis	0.01	22	FALSE	1306.28	1188.8	17.2496	-7.20606	47	1% chance of modification in the 50 bp fragments that flank the end position.
Hyloxalus subpunctatus	0.05	46	FALSE	0.74	0.54	5.93975	-7.20919	17	5% chance of modification in the 50 bp fragments that flank the end position.
Hyloxalus subpunctatus	0.05	40	FALSE	1.16	1.06	6.98629	-7.21054	20	5% chance of modification in the 50 bp fragments that flank the end position.
Melanophryniscus moreirae	0.01	15	FALSE	8.94	8.12	12.4445	-7.21754	35	1% chance of modification in the 50 bp fragments that flank the end position.
Hyloxalus subpunctatus	0.01	91	FALSE	8.66	7.99	10.24	-7.23026	27	1% chance of modification in the 50 bp fragments that flank the end position.
Hyloxalus subpunctatus	0.01	55	FALSE	6.03	5.49	11.8935	-7.237	33	1% chance of modification in the 50 bp fragments that flank the end position.
Phyllobates terribilis	0.01	31	FALSE	19.09	17.34	14.71	-7.23994	39	1% chance of modification in the 50 bp fragments that flank the end position.
Hyloxalus subpunctatus	0.05	27	FALSE	2.47	2.11	5.47435	-7.24127	16	5% chance of modification in the 50 bp fragments that flank the end position.
Hyloxalus subpunctatus	0.01	89	FALSE	7.99	7.33	9.53042	-7.25367	25	1% chance of modification in the 50 bp fragments that flank the end position.
Hyloxalus subpunctatus	0.01	60	FALSE	0.25	0.21	6.63	-7.26316	18	1% chance of modification in the 50 bp fragments that flank the end position.
Melanophryniscus moreirae	0.01	6	FALSE	44.93	43.06	26.6347	-7.26476	75	1% chance of modification in the 50 bp fragments that flank the end position.
Melanophryniscus moreirae	0.01	34	FALSE	10.28	9.38	15.2819	-7.26581	44	1% chance of modification in the 50 bp fragments that flank the end position.
Phyllobates terribilis	0.01	140	FALSE	28.94	18.06	1.7891	-7.26848	3	1% chance of modification in the 50 bp fragments that flank the end position.
Phyllobates terribilis	0.01	144	FALSE	28.94	18.06	1.7891	-7.26848	3	1% chance of modification in the 50 bp fragments that flank the end position.
Phyllobates terribilis	0.01	20	FALSE	1188.98	1076.48	16.8819	-7.27254	46	1% chance of modification in the 50 bp fragments that flank the end position.
Scaphiopus holbrookii	0.05	98	FALSE	9.95	8.32	7.83229	-7.27454	22	5% chance of modification in the 50 bp fragments that flank the end position.
Scaphiopus holbrookii	0.01	73	FALSE	0.57	0.47	4.66817	-7.27778	15	1% chance of modification in the 50 bp fragments that flank the end position.
Melanophryniscus moreirae	0.05	68	FALSE	3.31	2.92	8.02704	-7.2872	20	5% chance of modification in the 50 bp fragments that flank the end position.
Scaphiopus holbrookii	0.05	42	FALSE	1.03	0.91	7.82234	-7.29677	25	5% chance of modification in the 50 bp fragments that flank the end position.
Melanophryniscus moreirae	0.01	36	FALSE	10.53	9.63	15.6363	-7.30523	45	1% chance of modification in the 50 bp fragments that flank the end position.
Scaphiopus holbrookii	0.05	94	FALSE	15.75	13.73	8.68849	-7.3082	23	5% chance of modification in the 50 bp fragments that flank the end position.
Melanophryniscus moreirae	0.01	42	FALSE	8.28	7.59	11.07	-7.31822	29	1% chance of modification in the 50 bp fragments that flank the end position.
Phyllobates terribilis	0.05	59	FALSE	4.69	3.97	7.15586	-7.32888	19	5% chance of modification in the 50 bp fragments that flank the end position.
Scaphiopus holbrookii	0.05	99	FALSE	5.75	5.1	10.1357	-7.32941	31	5% chance of modification in the 50 bp fragments that flank the end position.
Scaphiopus holbrookii	0.01	79	FALSE	0.28	0.18	2.83	-7.33333	5	1% chance of modification in the 50 bp fragments that flank the end position.
Hyloxalus subpunctatus	0.01	87	FALSE	7.75	7.02	9.93579	-7.33435	27	1% chance of modification in the 50 bp fragments that flank the end position.
Phyllobates terribilis	0.05	55	FALSE	4.17	3.68	4.98435	-7.33724	14	5% chance of modification in the 50 bp fragments that flank the end position.
Scaphiopus holbrookii	0.05	46	FALSE	1.91	1.5	4.30027	-7.34437	14	5% chance of modification in the 50 bp fragments that flank the end position.
Melanophryniscus moreirae	0.01	8	FALSE	42.93	41.33	24.9513	-7.34815	69	1% chance of modification in the 50 bp fragments that flank the end position.
Scaphiopus holbrookii	0.05	103	FALSE	0.28	0.14	1.40948	-7.35714	3	5% chance of modification in the 50 bp fragments that flank the end position.
Hyloxalus subpunctatus	0.01	85	FALSE	7.02	6.32	9.25386	-7.36984	26	1% chance of modification in the 50 bp fragments that flank the end position.
Scaphiopus holbrookii	0.01	107	FALSE	0.89	0.77	5.21364	-7.37784	15	1% chance of modification in the 50 bp fragments that flank the end position.
Scaphiopus holbrookii	0.01	104	FALSE	10.35	8.34	7.66282	-7.43997	21	1% chance of modification in the 50 bp fragments that flank the end position.
Phyllobates terribilis	0.05	84	FALSE	150.52	125.33	12.3317	-7.4427	30	5% chance of modification in the 50 bp fragments that flank the end position.
Hyloxalus subpunctatus	0.01	53	FALSE	5.42	4.89	11.5099	-7.44694	31	1% chance of modification in the 50 bp fragments that flank the end position.
Phyllobates terribilis	0.01	79	FALSE	7.61	6.73	10.8559	-7.44841	28	1% chance of modification in the 50 bp fragments that flank the end position.
Hyloxalus subpunctatus	0.01	83	FALSE	6.47	5.79	8.90404	-7.45155	25	1% chance of modification in the 50 bp fragments that flank the end position.
Hyloxalus subpunctatus	0.05	69	FALSE	2.12	1.84	8.71636	-7.45168	21	5% chance of modification in the 50 bp fragments that flank the end position.
Phyllobates terribilis	0.01	45	FALSE	7.19	6.07	9.50573	-7.45313	25	1% chance of modification in the 50 bp fragments that flank the end position.
Scaphiopus holbrookii	0.01	109	FALSE	0.77	0.66	4.57	-7.45779	14	1% chance of modification in the 50 bp fragments that flank the end position.
Hyloxalus subpunctatus	0.01	24	FALSE	1.34	1.2	11.3096	-7.45868	32	1% chance of modification in the 50 bp fragments that flank the end position.
Hyloxalus subpunctatus	0.05	38	FALSE	0.8	0.72	5.52829	-7.46004	16	5% chance of modification in the 50 bp fragments that flank the end position.
Hyloxalus subpunctatus	0.01	57	FALSE	8.07	7.46	13.9708	-7.46064	38	1% chance of modification in the 50 bp fragments that flank the end position.
Hyloxalus subpunctatus	0.01	7	FALSE	42.83	40.93	32.971	-7.46373	92	1% chance of modification in the 50 bp fragments that flank the end position.
Phyllobates terribilis	0.05	10	FALSE	189.51	155.15	4.74829	-7.49181	11	5% chance of modification in the 50 bp fragments that flank the end position.
Phyllobates terribilis	0.05	12	FALSE	189.51	155.15	4.74829	-7.49181	11	5% chance of modification in the 50 bp fragments that flank the end position.
Melanophryniscus moreirae	0.05	25	FALSE	4.23	3.76	4.93264	-7.51074	15	5% chance of modification in the 50 bp fragments that flank the end position.
Phyllobates terribilis	0.01	66	FALSE	389.14	336.88	8.0773	-7.52963	22	1% chance of modification in the 50 bp fragments that flank the end position.
Scaphiopus holbrookii	0.05	88	FALSE	4.14	3.13	10.9173	-7.53444	34	5% chance of modification in the 50 bp fragments that flank the end position.
Hyloxalus subpunctatus	0.05	89	FALSE	6.63	5.93	11.5932	-7.53551	32	5% chance of modification in the 50 bp fragments that flank the end position.
Melanophryniscus moreirae	0.05	103	FALSE	3.74	3.31	3.75799	-7.54671	11	5% chance of modification in the 50 bp fragments that flank the end position.
Phyllobates terribilis	0.01	125	FALSE	2.57	2.28	5.62239	-7.54898	15	1% chance of modification in the 50 bp fragments that flank the end position.
Scaphiopus holbrookii	0.05	8	FALSE	0.1	0.07	1.82333	-7.55556	5	5% chance of modification in the 50 bp fragments that flank the end position.
Phyllobates terribilis	0.05	32	FALSE	401.16	349.31	5.78706	-7.55931	16	5% chance of modification in the 50 bp fragments that flank the end position.
Hyloxalus subpunctatus	0.01	79	FALSE	5.26	4.67	7.84142	-7.56509	22	1% chance of modification in the 50 bp fragments that flank the end position.
Melanophryniscus moreirae	0.01	103	FALSE	6.38	5.67	9.61499	-7.56721	27	1% chance of modification in the 50 bp fragments that flank the end position.
Melanophryniscus moreirae	0.01	94	FALSE	3.54	3.13	9.35151	-7.57003	28	1% chance of modification in the 50 bp fragments that flank the end position.
Melanophryniscus moreirae	0.05	78	FALSE	4.54	4.11	9.44847	-7.57054	28	5% chance of modification in the 50 bp fragments that flank the end position.
Phyllobates terribilis	0.05	57	FALSE	4.4	3.82	6.07685	-7.57511	17	5% chance of modification in the 50 bp fragments that flank the end position.
Phyllobates terribilis	0.01	83	FALSE	7.62	6.95	9.85872	-7.58048	27	1% chance of modification in the 50 bp fragments that flank the end position.
Phyllobates terribilis	0.01	25	FALSE	25.44	23.41	16.6504	-7.58321	46	1% chance of modification in the 50 bp fragments that flank the end position.
Melanophryniscus moreirae	0.01	84	FALSE	10.05	9.43	13.5529	-7.59069	38	1% chance of modification in the 50 bp fragments that flank the end position.
Hyloxalus subpunctatus	0.01	61	FALSE	4.94	4.38	10.7496	-7.60461	29	1% chance of modification in the 50 bp fragments that flank the end position.
Phyllobates terribilis	0.01	126	FALSE	342.84	298.73	7.83885	-7.60767	21	1% chance of modification in the 50 bp fragments that flank the end position.
Melanophryniscus moreirae	0.01	29	FALSE	3.58	2.96	8.48213	-7.60976	25	1% chance of modification in the 50 bp fragments that flank the end position.
Hyloxalus subpunctatus	0.01	81	FALSE	5.41	4.76	8.18876	-7.61878	23	1% chance of modification in the 50 bp fragments that flank the end position.
Hyloxalus subpunctatus	0.01	71	FALSE	5.67	5	9.15257	-7.62082	25	1% chance of modification in the 50 bp fragments that flank the end position.
Phyllobates terribilis	0.05	28	FALSE	803.22	707.84	8.39489	-7.62166	23	5% chance of modification in the 50 bp fragments that flank the end position.
Hyloxalus subpunctatus	0.01	151	FALSE	0.11	0.07	1.36	-7.625	2	1% chance of modification in the 50 bp fragments that flank the end position.
Phyllobates terribilis	0.01	104	FALSE	224.34	196.04	8.19681	-7.63582	21	1% chance of modification in the 50 bp fragments that flank the end position.
Melanophryniscus moreirae	0.01	22	FALSE	14.39	13.47	15.3473	-7.64048	43	1% chance of modification in the 50 bp fragments that flank the end position.
Phyllobates terribilis	0.05	34	FALSE	349.31	301.79	5.425	-7.64341	15	5% chance of modification in the 50 bp fragments that flank the end position.
Scaphiopus holbrookii	0.01	15	FALSE	0.92	0.86	10.1985	-7.64828	29	1% chance of modification in the 50 bp fragments that flank the end position.
Hyloxalus subpunctatus	0.05	62	FALSE	4.47	4.2	7.73649	-7.65241	22	5% chance of modification in the 50 bp fragments that flank the end position.
Phyllobates terribilis	0.01	117	FALSE	2.28	2.01	5.27274	-7.65684	14	1% chance of modification in the 50 bp fragments that flank the end position.
Phyllobates terribilis	0.01	119	FALSE	2.28	2.01	5.27274	-7.65684	14	1% chance of modification in the 50 bp fragments that flank the end position.
Phyllobates terribilis	0.01	121	FALSE	2.28	2.01	5.27274	-7.65684	14	1% chance of modification in the 50 bp fragments that flank the end position.
Phyllobates terribilis	0.01	123	FALSE	2.28	2.01	5.27274	-7.65684	14	1% chance of modification in the 50 bp fragments that flank the end position.
Hyloxalus subpunctatus	0.05	67	FALSE	1.95	1.7	7.70215	-7.6594	20	5% chance of modification in the 50 bp fragments that flank the end position.
Phyllobates terribilis	0.05	82	FALSE	124.89	102.07	10.8867	-7.66604	26	5% chance of modification in the 50 bp fragments that flank the end position.
Phyllobates terribilis	0.01	77	FALSE	6.92	6.1	10.1168	-7.66615	26	1% chance of modification in the 50 bp fragments that flank the end position.
Hyloxalus subpunctatus	0.05	76	FALSE	1.31	1.19	6.7655	-7.69087	17	5% chance of modification in the 50 bp fragments that flank the end position.
Melanophryniscus moreirae	0.01	82	FALSE	8.91	8.29	12.8174	-7.69173	36	1% chance of modification in the 50 bp fragments that flank the end position.
Melanophryniscus moreirae	0.05	58	FALSE	8.34	7.7	7.00031	-7.69268	20	5% chance of modification in the 50 bp fragments that flank the end position.
Melanophryniscus moreirae	0.05	76	FALSE	3.54	3.13	7.73291	-7.70066	23	5% chance of modification in the 50 bp fragments that flank the end position.
Melanophryniscus moreirae	0.01	14	FALSE	27.11	25.86	20.9555	-7.7095	58	1% chance of modification in the 50 bp fragments that flank the end position.
Melanophryniscus moreirae	0.05	109	FALSE	3.31	2.92	3.43566	-7.71269	10	5% chance of modification in the 50 bp fragments that flank the end position.
Phyllobates terribilis	0.01	114	FALSE	298.73	259.86	7.46884	-7.71387	20	1% chance of modification in the 50 bp fragments that flank the end position.
Hyloxalus subpunctatus	0.05	71	FALSE	2.23	1.95	8.50659	-7.71431	22	5% chance of modification in the 50 bp fragments that flank the end position.
Phyllobates terribilis	0.01	81	FALSE	6.62	5.95	9.47707	-7.72028	25	1% chance of modification in the 50 bp fragments that flank the end position.
Hyloxalus subpunctatus	0.05	60	FALSE	3.93	3.66	6.99946	-7.72135	20	5% chance of modification in the 50 bp fragments that flank the end position.
Phyllobates terribilis	0.01	142	FALSE	18.06	10.05	1.42761	-7.73542	2	1% chance of modification in the 50 bp fragments that flank the end position.
Phyllobates terribilis	0.01	146	FALSE	18.06	10.05	1.42761	-7.73542	2	1% chance of modification in the 50 bp fragments that flank the end position.
Phyllobates terribilis	0.01	148	FALSE	18.06	10.05	1.42761	-7.73542	2	1% chance of modification in the 50 bp fragments that flank the end position.
Hyloxalus subpunctatus	0.01	54	FALSE	0.42	0.34	6.045	-7.75966	17	1% chance of modification in the 50 bp fragments that flank the end position.
Melanophryniscus moreirae	0.01	20	FALSE	13.49	12.6	14.9727	-7.772	42	1% chance of modification in the 50 bp fragments that flank the end position.
Hyloxalus subpunctatus	0.01	56	FALSE	0.43	0.35	6.415	-7.77302	18	1% chance of modification in the 50 bp fragments that flank the end position.
Melanophryniscus moreirae	0.01	107	FALSE	4.3	3.65	7.61446	-7.78398	20	1% chance of modification in the 50 bp fragments that flank the end position.
Hyloxalus subpunctatus	0.01	58	FALSE	0.44	0.36	6.685	-7.78496	19	1% chance of modification in the 50 bp fragments that flank the end position.
Melanophryniscus moreirae	0.01	105	FALSE	5.67	4.97	8.96668	-7.78517	25	1% chance of modification in the 50 bp fragments that flank the end position.
Melanophryniscus moreirae	0.05	32	FALSE	7.84	7.26	5.67231	-7.79427	16	5% chance of modification in the 50 bp fragments that flank the end position.
Phyllobates terribilis	0.05	21	FALSE	1.66	1.38	4.1448	-7.8025	9	5% chance of modification in the 50 bp fragments that flank the end position.
Scaphiopus holbrookii	0.05	72	FALSE	7.97	6.29	10.9691	-7.80437	31	5% chance of modification in the 50 bp fragments that flank the end position.
Phyllobates terribilis	0.01	19	FALSE	20.25	18.49	14.7996	-7.81099	41	1% chance of modification in the 50 bp fragments that flank the end position.
Phyllobates terribilis	0.01	124	FALSE	259.86	224.25	7.1028	-7.81564	19	1% chance of modification in the 50 bp fragments that flank the end position.
Phyllobates terribilis	0.01	75	FALSE	6.1	5.35	9.39467	-7.83096	24	1% chance of modification in the 50 bp fragments that flank the end position.
Melanophryniscus moreirae	0.05	41	FALSE	1.75	1.47	5.92406	-7.83536	16	5% chance of modification in the 50 bp fragments that flank the end position.
Phyllobates terribilis	0.01	23	FALSE	23.63	21.58	16.2706	-7.83859	45	1% chance of modification in the 50 bp fragments that flank the end position.
Melanophryniscus moreirae	0.01	27	FALSE	2.96	2.44	7.80084	-7.85493	23	1% chance of modification in the 50 bp fragments that flank the end position.
Phyllobates terribilis	0.01	106	FALSE	224.29	196.02	7.81481	-7.86472	20	1% chance of modification in the 50 bp fragments that flank the end position.
Melanophryniscus moreirae	0.05	105	FALSE	2.92	2.56	3.11156	-7.86601	9	5% chance of modification in the 50 bp fragments that flank the end position.
Scaphiopus holbrookii	0.05	92	FALSE	10.28	8.87	7.59883	-7.86928	20	5% chance of modification in the 50 bp fragments that flank the end position.
Phyllobates terribilis	0.05	26	FALSE	618.77	533.55	7.66549	-7.87531	21	5% chance of modification in the 50 bp fragments that flank the end position.
Melanophryniscus moreirae	0.01	128	FALSE	0.64	0.46	2.64656	-7.88125	6	1% chance of modification in the 50 bp fragments that flank the end position.
Melanophryniscus moreirae	0.01	130	FALSE	0.64	0.46	2.64656	-7.88125	6	1% chance of modification in the 50 bp fragments that flank the end position.
Scaphiopus holbrookii	0.05	102	FALSE	8.03	6.72	6.26395	-7.88264	16	5% chance of modification in the 50 bp fragments that flank the end position.
Phyllobates terribilis	0.01	21	FALSE	20.88	19.1	15.1687	-7.88503	42	1% chance of modification in the 50 bp fragments that flank the end position.
Phyllobates terribilis	0.01	73	FALSE	5.61	4.87	9.02325	-7.88705	23	1% chance of modification in the 50 bp fragments that flank the end position.
Phyllobates terribilis	0.05	16	FALSE	109.42	80.98	2.84128	-7.8937	5	5% chance of modification in the 50 bp fragments that flank the end position.
Melanophryniscus moreirae	0.01	18	FALSE	12.67	11.78	14.6189	-7.89407	41	1% chance of modification in the 50 bp fragments that flank the end position.
Hyloxalus subpunctatus	0.01	77	FALSE	3.98	3.42	7.11243	-7.89698	20	1% chance of modification in the 50 bp fragments that flank the end position.
Scaphiopus holbrookii	0.01	77	FALSE	0.68	0.55	5.29994	-7.91569	15	1% chance of modification in the 50 bp fragments that flank the end position.
Hyloxalus subpunctatus	0.01	153	FALSE	0.07	0.03	1	-7.91667	1	1% chance of modification in the 50 bp fragments that flank the end position.
Hyloxalus subpunctatus	0.01	155	FALSE	0.07	0.03	1	-7.91667	1	1% chance of modification in the 50 bp fragments that flank the end position.
Phyllobates terribilis	0.01	110	FALSE	224.25	196	6.73481	-7.9223	18	1% chance of modification in the 50 bp fragments that flank the end position.
Phyllobates terribilis	0.01	112	FALSE	224.25	196	6.73481	-7.9223	18	1% chance of modification in the 50 bp fragments that flank the end position.
Phyllobates terribilis	0.01	116	FALSE	224.25	196	6.73481	-7.9223	18	1% chance of modification in the 50 bp fragments that flank the end position.
Phyllobates terribilis	0.01	120	FALSE	224.25	196	6.73481	-7.9223	18	1% chance of modification in the 50 bp fragments that flank the end position.
Phyllobates terribilis	0.01	122	FALSE	224.25	196	6.73481	-7.9223	18	1% chance of modification in the 50 bp fragments that flank the end position.
Phyllobates terribilis	0.01	128	FALSE	224.25	196	6.73481	-7.9223	18	1% chance of modification in the 50 bp fragments that flank the end position.
Phyllobates terribilis	0.01	130	FALSE	224.25	196	6.73481	-7.9223	18	1% chance of modification in the 50 bp fragments that flank the end position.
Phyllobates terribilis	0.01	108	FALSE	224.26	196	7.03481	-7.92619	19	1% chance of modification in the 50 bp fragments that flank the end position.
Hyloxalus subpunctatus	0.05	58	FALSE	2.37	2.12	4.8007	-7.92701	14	5% chance of modification in the 50 bp fragments that flank the end position.
Melanophryniscus moreirae	0.01	80	FALSE	8.29	7.7	12.1379	-7.92737	34	1% chance of modification in the 50 bp fragments that flank the end position.
Phyllobates terribilis	0.01	71	FALSE	5.13	4.41	8.64595	-7.94224	22	1% chance of modification in the 50 bp fragments that flank the end position.
Phyllobates terribilis	0.05	90	FALSE	383.24	340.36	10.9318	-7.95685	28	5% chance of modification in the 50 bp fragments that flank the end position.
Scaphiopus holbrookii	0.05	90	FALSE	10.09	8.57	11.7183	-7.95746	38	5% chance of modification in the 50 bp fragments that flank the end position.
Hyloxalus subpunctatus	0.05	56	FALSE	2.12	1.87	4.4459	-7.95832	13	5% chance of modification in the 50 bp fragments that flank the end position.
Melanophryniscus moreirae	0.01	28	FALSE	17.37	16.14	16.263	-7.96356	45	1% chance of modification in the 50 bp fragments that flank the end position.
Scaphiopus holbrookii	0.05	28	FALSE	1.48	1.38	4.76558	-7.98333	14	5% chance of modification in the 50 bp fragments that flank the end position.
Melanophryniscus moreirae	0.01	30	FALSE	17.62	16.39	16.6174	-7.98599	46	1% chance of modification in the 50 bp fragments that flank the end position.
Scaphiopus holbrookii	0.05	30	FALSE	1.38	1.28	4.47358	-7.99556	13	5% chance of modification in the 50 bp fragments that flank the end position.
Scaphiopus holbrookii	0.05	32	FALSE	1.38	1.28	4.47358	-7.99556	13	5% chance of modification in the 50 bp fragments that flank the end position.
Scaphiopus holbrookii	0.01	114	FALSE	0.01	0	0.24	-8	1	1% chance of modification in the 50 bp fragments that flank the end position.
Scaphiopus holbrookii	0.01	116	FALSE	0.02	0.01	0.59	-8	2	1% chance of modification in the 50 bp fragments that flank the end position.
Scaphiopus holbrookii	0.01	118	FALSE	0.02	0.01	0.59	-8	2	1% chance of modification in the 50 bp fragments that flank the end position.
Scaphiopus holbrookii	0.01	120	FALSE	0.01	0	0.24	-8	1	1% chance of modification in the 50 bp fragments that flank the end position.
Scaphiopus holbrookii	0.01	124	FALSE	0.01	0	0.24	-8	1	1% chance of modification in the 50 bp fragments that flank the end position.
Scaphiopus holbrookii	0.05	6	FALSE	0.04	0.03	1.24	-8	4	5% chance of modification in the 50 bp fragments that flank the end position.
Phyllobates terribilis	0.01	118	FALSE	196	170.59	6.36869	-8.00648	17	1% chance of modification in the 50 bp fragments that flank the end position.
Phyllobates terribilis	0.01	132	FALSE	196	170.59	6.36869	-8.00648	17	1% chance of modification in the 50 bp fragments that flank the end position.
Phyllobates terribilis	0.01	134	FALSE	196	170.59	6.36869	-8.00648	17	1% chance of modification in the 50 bp fragments that flank the end position.
Phyllobates terribilis	0.05	24	FALSE	533.55	451.78	7.2948	-8.02092	20	5% chance of modification in the 50 bp fragments that flank the end position.
Scaphiopus holbrookii	0.01	5	FALSE	29.68	28.8	30.1165	-8.02328	88	1% chance of modification in the 50 bp fragments that flank the end position.
Scaphiopus holbrookii	0.05	26	FALSE	1.18	1.08	3.84858	-8.02564	11	5% chance of modification in the 50 bp fragments that flank the end position.
Phyllobates terribilis	0.01	105	FALSE	11.52	10.83	10.6029	-8.02761	29	1% chance of modification in the 50 bp fragments that flank the end position.
Phyllobates terribilis	0.01	27	FALSE	20.97	19.02	15.4737	-8.06244	43	1% chance of modification in the 50 bp fragments that flank the end position.
Scaphiopus holbrookii	0.05	24	FALSE	0.98	0.88	3.30358	-8.06667	9	5% chance of modification in the 50 bp fragments that flank the end position.
Scaphiopus holbrookii	0.05	63	FALSE	2.33	2.14	8.99073	-8.07115	25	5% chance of modification in the 50 bp fragments that flank the end position.
Hyloxalus subpunctatus	0.01	74	FALSE	0.14	0.12	3.54	-8.07143	13	1% chance of modification in the 50 bp fragments that flank the end position.
Melanophryniscus moreirae	0.01	16	FALSE	12.96	12.11	14.4688	-8.07212	40	1% chance of modification in the 50 bp fragments that flank the end position.
Phyllobates terribilis	0.01	136	FALSE	170.59	147.68	6.00656	-8.08529	16	1% chance of modification in the 50 bp fragments that flank the end position.
Phyllobates terribilis	0.01	138	FALSE	170.59	147.68	6.00656	-8.08529	16	1% chance of modification in the 50 bp fragments that flank the end position.
Melanophryniscus moreirae	0.01	56	FALSE	5.99	5.57	10.1075	-8.08789	26	1% chance of modification in the 50 bp fragments that flank the end position.
Melanophryniscus moreirae	0.01	54	FALSE	5.58	5.15	10.0231	-8.11333	26	1% chance of modification in the 50 bp fragments that flank the end position.
Phyllobates terribilis	0.01	17	FALSE	18.64	17.01	14.4409	-8.14481	40	1% chance of modification in the 50 bp fragments that flank the end position.
Phyllobates terribilis	0.01	82	FALSE	956.95	866.54	12.5054	-8.16135	32	1% chance of modification in the 50 bp fragments that flank the end position.
Scaphiopus holbrookii	0.05	22	FALSE	0.68	0.58	2.48958	-8.16667	6	5% chance of modification in the 50 bp fragments that flank the end position.
Scaphiopus holbrookii	0.05	70	FALSE	4.64	3.56	9.25942	-8.16701	26	5% chance of modification in the 50 bp fragments that flank the end position.
Phyllobates terribilis	0.01	103	FALSE	10.97	10.2	10.9617	-8.18829	30	1% chance of modification in the 50 bp fragments that flank the end position.
Melanophryniscus moreirae	0.05	107	FALSE	2.2	1.84	2.45906	-8.19363	7	5% chance of modification in the 50 bp fragments that flank the end position.
Phyllobates terribilis	0.01	101	FALSE	11.06	10.28	11.3251	-8.20013	31	1% chance of modification in the 50 bp fragments that flank the end position.
Phyllobates terribilis	0.01	84	FALSE	1245.04	1145.86	12.8598	-8.20506	33	1% chance of modification in the 50 bp fragments that flank the end position.
Melanophryniscus moreirae	0.01	66	FALSE	6.48	6.09	12.1615	-8.21101	31	1% chance of modification in the 50 bp fragments that flank the end position.
Phyllobates terribilis	0.01	69	FALSE	3.77	3.2	7.21893	-8.22462	18	1% chance of modification in the 50 bp fragments that flank the end position.
Melanophryniscus moreirae	0.01	117	FALSE	2.22	1.92	3.61585	-8.23851	10	1% chance of modification in the 50 bp fragments that flank the end position.
Melanophryniscus moreirae	0.01	127	FALSE	2.22	1.92	3.61585	-8.23851	10	1% chance of modification in the 50 bp fragments that flank the end position.
Melanophryniscus moreirae	0.01	129	FALSE	2.22	1.92	3.61585	-8.23851	10	1% chance of modification in the 50 bp fragments that flank the end position.
Melanophryniscus moreirae	0.01	133	FALSE	2.22	1.92	3.61585	-8.23851	10	1% chance of modification in the 50 bp fragments that flank the end position.
Melanophryniscus moreirae	0.01	135	FALSE	2.22	1.92	3.61585	-8.23851	10	1% chance of modification in the 50 bp fragments that flank the end position.
Phyllobates terribilis	0.01	99	FALSE	10.23	9.38	11.663	-8.24674	31	1% chance of modification in the 50 bp fragments that flank the end position.
Phyllobates terribilis	0.05	58	FALSE	134.75	109.12	10.0431	-8.28291	27	5% chance of modification in the 50 bp fragments that flank the end position.
Melanophryniscus moreirae	0.01	10	FALSE	28.68	27.4	22.1927	-8.28657	62	1% chance of modification in the 50 bp fragments that flank the end position.
Melanophryniscus moreirae	0.01	12	FALSE	29.22	27.93	22.845	-8.2924	64	1% chance of modification in the 50 bp fragments that flank the end position.
Melanophryniscus moreirae	0.01	26	FALSE	15.16	14.16	15.8574	-8.30284	44	1% chance of modification in the 50 bp fragments that flank the end position.
Phyllobates terribilis	0.01	80	FALSE	956.82	866.43	12.1339	-8.3061	31	1% chance of modification in the 50 bp fragments that flank the end position.
Phyllobates terribilis	0.01	78	FALSE	779.53	698.27	11.7754	-8.31411	30	1% chance of modification in the 50 bp fragments that flank the end position.
Scaphiopus holbrookii	0.05	19	FALSE	0.54	0.48	2.935	-8.33333	9	5% chance of modification in the 50 bp fragments that flank the end position.
Scaphiopus holbrookii	0.05	21	FALSE	0.72	0.66	3.88833	-8.33333	12	5% chance of modification in the 50 bp fragments that flank the end position.
Melanophryniscus moreirae	0.05	82	FALSE	3.99	3.73	9.51911	-8.337	25	5% chance of modification in the 50 bp fragments that flank the end position.
Melanophryniscus moreirae	0.01	123	FALSE	1.92	1.66	3.28652	-8.34236	9	1% chance of modification in the 50 bp fragments that flank the end position.
Melanophryniscus moreirae	0.01	131	FALSE	1.92	1.66	3.28652	-8.34236	9	1% chance of modification in the 50 bp fragments that flank the end position.
Melanophryniscus moreirae	0.01	137	FALSE	1.92	1.66	3.28652	-8.34236	9	1% chance of modification in the 50 bp fragments that flank the end position.
Melanophryniscus moreirae	0.01	139	FALSE	1.92	1.66	3.28652	-8.34236	9	1% chance of modification in the 50 bp fragments that flank the end position.
Melanophryniscus moreirae	0.01	141	FALSE	1.92	1.66	3.28652	-8.34236	9	1% chance of modification in the 50 bp fragments that flank the end position.
Melanophryniscus moreirae	0.01	119	FALSE	1.66	1.4	2.95575	-8.34622	8	1% chance of modification in the 50 bp fragments that flank the end position.
Melanophryniscus moreirae	0.01	121	FALSE	1.66	1.4	2.95575	-8.34622	8	1% chance of modification in the 50 bp fragments that flank the end position.
Melanophryniscus moreirae	0.01	125	FALSE	1.66	1.4	2.95575	-8.34622	8	1% chance of modification in the 50 bp fragments that flank the end position.
Melanophryniscus moreirae	0.01	109	FALSE	4.53	3.98	6.9988	-8.34981	19	1% chance of modification in the 50 bp fragments that flank the end position.
Melanophryniscus moreirae	0.05	80	FALSE	3.23	2.97	8.04871	-8.35039	21	5% chance of modification in the 50 bp fragments that flank the end position.
Phyllobates terribilis	0.01	97	FALSE	9.59	8.76	11.2958	-8.35097	30	1% chance of modification in the 50 bp fragments that flank the end position.
Phyllobates terribilis	0.01	150	FALSE	10.05	3.85	1.06569	-8.3709	1	1% chance of modification in the 50 bp fragments that flank the end position.
Phyllobates terribilis	0.01	152	FALSE	10.05	3.85	1.06569	-8.3709	1	1% chance of modification in the 50 bp fragments that flank the end position.
Phyllobates terribilis	0.01	154	FALSE	10.05	3.85	1.06569	-8.3709	1	1% chance of modification in the 50 bp fragments that flank the end position.
Phyllobates terribilis	0.01	156	FALSE	10.05	3.85	1.06569	-8.3709	1	1% chance of modification in the 50 bp fragments that flank the end position.
Melanophryniscus moreirae	0.05	28	FALSE	5.69	4.99	5.17796	-8.37221	15	5% chance of modification in the 50 bp fragments that flank the end position.
Scaphiopus holbrookii	0.05	40	FALSE	0.56	0.45	6.64476	-8.37927	21	5% chance of modification in the 50 bp fragments that flank the end position.
Phyllobates terribilis	0.05	64	FALSE	345.46	303.94	9.8217	-8.38066	24	5% chance of modification in the 50 bp fragments that flank the end position.
Hyloxalus subpunctatus	0.05	42	FALSE	0.28	0.24	4.92	-8.38095	14	5% chance of modification in the 50 bp fragments that flank the end position.
Hyloxalus subpunctatus	0.05	44	FALSE	0.28	0.24	4.92	-8.38095	14	5% chance of modification in the 50 bp fragments that flank the end position.
Melanophryniscus moreirae	0.05	30	FALSE	4.46	3.93	3.47076	-8.39484	10	5% chance of modification in the 50 bp fragments that flank the end position.
Melanophryniscus moreirae	0.01	64	FALSE	6.83	6.4	11.3793	-8.40125	29	1% chance of modification in the 50 bp fragments that flank the end position.
Melanophryniscus moreirae	0.05	56	FALSE	4.55	4.04	4.81916	-8.41081	14	5% chance of modification in the 50 bp fragments that flank the end position.
Phyllobates terribilis	0.01	15	FALSE	16.67	15.09	13.712	-8.41796	38	1% chance of modification in the 50 bp fragments that flank the end position.
Phyllobates terribilis	0.05	106	FALSE	72.55	50.99	3.72117	-8.43151	8	5% chance of modification in the 50 bp fragments that flank the end position.
Melanophryniscus moreirae	0.01	62	FALSE	6.07	5.73	11.0242	-8.44472	28	1% chance of modification in the 50 bp fragments that flank the end position.
Melanophryniscus moreirae	0.01	120	FALSE	0.46	0.28	2.32878	-8.45952	5	1% chance of modification in the 50 bp fragments that flank the end position.
Melanophryniscus moreirae	0.01	132	FALSE	0.46	0.28	2.32878	-8.45952	5	1% chance of modification in the 50 bp fragments that flank the end position.
Scaphiopus holbrookii	0.01	13	FALSE	2.15	2.06	14.2335	-8.46746	42	1% chance of modification in the 50 bp fragments that flank the end position.
Phyllobates terribilis	0.01	76	FALSE	779.4	698.16	11.4038	-8.47313	29	1% chance of modification in the 50 bp fragments that flank the end position.
Scaphiopus holbrookii	0.01	106	FALSE	1.67	1.24	4.60058	-8.47544	11	1% chance of modification in the 50 bp fragments that flank the end position.
Melanophryniscus moreirae	0.05	66	FALSE	2.68	2.43	6.32217	-8.47721	15	5% chance of modification in the 50 bp fragments that flank the end position.
Melanophryniscus moreirae	0.01	60	FALSE	5.75	5.41	10.6523	-8.48484	27	1% chance of modification in the 50 bp fragments that flank the end position.
Scaphiopus holbrookii	0.01	108	FALSE	1.54	1.11	4.28982	-8.50609	10	1% chance of modification in the 50 bp fragments that flank the end position.
Melanophryniscus moreirae	0.01	113	FALSE	2.24	1.93	4.22585	-8.50951	12	1% chance of modification in the 50 bp fragments that flank the end position.
Melanophryniscus moreirae	0.01	24	FALSE	13.92	12.93	15.4255	-8.51165	43	1% chance of modification in the 50 bp fragments that flank the end position.
Scaphiopus holbrookii	0.01	11	FALSE	1.97	1.88	13.4713	-8.51306	40	1% chance of modification in the 50 bp fragments that flank the end position.
Melanophryniscus moreirae	0.01	52	FALSE	5.56	5.12	10.696	-8.5136	28	1% chance of modification in the 50 bp fragments that flank the end position.
Melanophryniscus moreirae	0.01	58	FALSE	5.43	5.1	10.2795	-8.52783	26	1% chance of modification in the 50 bp fragments that flank the end position.
Phyllobates terribilis	0.05	22	FALSE	302.05	244.9	6.18693	-8.55752	17	5% chance of modification in the 50 bp fragments that flank the end position.
Phyllobates terribilis	0.05	66	FALSE	218.84	180.75	8.12282	-8.56192	22	5% chance of modification in the 50 bp fragments that flank the end position.
Scaphiopus holbrookii	0.01	9	FALSE	1.79	1.7	12.7369	-8.56345	38	1% chance of modification in the 50 bp fragments that flank the end position.
Phyllobates terribilis	0.05	62	FALSE	263.06	226.23	8.33931	-8.58385	20	5% chance of modification in the 50 bp fragments that flank the end position.
Melanophryniscus moreirae	0.01	115	FALSE	1.94	1.67	3.89652	-8.61864	11	1% chance of modification in the 50 bp fragments that flank the end position.
Melanophryniscus moreirae	0.01	40	FALSE	9.65	8.87	13.475	-8.62217	39	1% chance of modification in the 50 bp fragments that flank the end position.
Melanophryniscus moreirae	0.01	111	FALSE	3.45	3.06	6.34455	-8.63109	17	1% chance of modification in the 50 bp fragments that flank the end position.
Phyllobates terribilis	0.01	72	FALSE	622.58	551.61	10.6796	-8.64848	27	1% chance of modification in the 50 bp fragments that flank the end position.
Phyllobates terribilis	0.01	74	FALSE	866.33	779.1	11.0142	-8.68629	28	1% chance of modification in the 50 bp fragments that flank the end position.
Scaphiopus holbrookii	0.01	110	FALSE	0.98	0.73	3.4341	-8.69253	9	1% chance of modification in the 50 bp fragments that flank the end position.
Scaphiopus holbrookii	0.01	7	FALSE	4.54	4.35	22.1421	-8.71549	66	1% chance of modification in the 50 bp fragments that flank the end position.
Phyllobates terribilis	0.05	108	FALSE	33.37	17.08	2.99093	-8.74912	7	5% chance of modification in the 50 bp fragments that flank the end position.
Phyllobates terribilis	0.05	19	FALSE	0.98	0.81	3.07982	-8.75512	6	5% chance of modification in the 50 bp fragments that flank the end position.
Phyllobates terribilis	0.05	101	FALSE	0.79	0.55	2.86872	-8.80065	6	5% chance of modification in the 50 bp fragments that flank the end position.
Hyloxalus subpunctatus	0.05	107	FALSE	0.08	0.04	1.01	-8.80556	1	5% chance of modification in the 50 bp fragments that flank the end position.
Scaphiopus holbrookii	0.05	104	FALSE	3.34	2.34	4.49548	-8.84625	10	5% chance of modification in the 50 bp fragments that flank the end position.
Phyllobates terribilis	0.01	13	FALSE	15.81	14.26	14.1842	-8.88974	39	1% chance of modification in the 50 bp fragments that flank the end position.
Phyllobates terribilis	0.05	60	FALSE	161.22	132.63	7.6439	-8.90772	18	5% chance of modification in the 50 bp fragments that flank the end position.
Scaphiopus holbrookii	0.01	112	FALSE	0.15	0	0.562143	-8.96429	1	1% chance of modification in the 50 bp fragments that flank the end position.
Phyllobates terribilis	0.01	70	FALSE	483.85	418.01	8.82598	-8.98147	24	1% chance of modification in the 50 bp fragments that flank the end position.
Hyloxalus subpunctatus	0.01	76	FALSE	0.01	0	0.37	-9	0	1% chance of modification in the 50 bp fragments that flank the end position.
Hyloxalus subpunctatus	0.01	92	FALSE	0.01	0	0.37	-9	0	1% chance of modification in the 50 bp fragments that flank the end position.
Hyloxalus subpunctatus	0.01	100	FALSE	0.01	0	0.37	-9	0	1% chance of modification in the 50 bp fragments that flank the end position.
Phyllobates terribilis	0.05	112	FALSE	0.06	0.04	1.165	-9	3	5% chance of modification in the 50 bp fragments that flank the end position.
Phyllobates terribilis	0.05	114	FALSE	0.04	0.02	0.775	-9	2	5% chance of modification in the 50 bp fragments that flank the end position.
Phyllobates terribilis	0.05	116	FALSE	0.02	0	0.38	-9	1	5% chance of modification in the 50 bp fragments that flank the end position.
Phyllobates terribilis	0.05	105	FALSE	0.14	0.05	0.654	-9.04444	1	5% chance of modification in the 50 bp fragments that flank the end position.
Phyllobates terribilis	0.01	29	FALSE	21.42	19.46	15.8713	-9.07255	44	1% chance of modification in the 50 bp fragments that flank the end position.
Hyloxalus subpunctatus	0.05	93	FALSE	4.37	3.83	9.76994	-9.1258	25	5% chance of modification in the 50 bp fragments that flank the end position.
Phyllobates terribilis	0.01	68	FALSE	483.76	417.93	8.44598	-9.19323	23	1% chance of modification in the 50 bp fragments that flank the end position.
Phyllobates terribilis	0.01	11	FALSE	14.83	13.26	13.8165	-9.21924	38	1% chance of modification in the 50 bp fragments that flank the end position.
Melanophryniscus moreirae	0.01	122	FALSE	0.28	0.22	2.00267	-9.23056	4	1% chance of modification in the 50 bp fragments that flank the end position.
Melanophryniscus moreirae	0.01	126	FALSE	0.28	0.22	2.00267	-9.23056	4	1% chance of modification in the 50 bp fragments that flank the end position.
Melanophryniscus moreirae	0.01	134	FALSE	0.28	0.22	2.00267	-9.23056	4	1% chance of modification in the 50 bp fragments that flank the end position.
Melanophryniscus moreirae	0.01	136	FALSE	0.28	0.22	2.00267	-9.23056	4	1% chance of modification in the 50 bp fragments that flank the end position.
Melanophryniscus moreirae	0.01	124	FALSE	0.22	0.16	1.66933	-9.34333	3	1% chance of modification in the 50 bp fragments that flank the end position.
Melanophryniscus moreirae	0.01	138	FALSE	0.22	0.16	1.66933	-9.34333	3	1% chance of modification in the 50 bp fragments that flank the end position.
Melanophryniscus moreirae	0.01	140	FALSE	0.22	0.16	1.66933	-9.34333	3	1% chance of modification in the 50 bp fragments that flank the end position.
Melanophryniscus moreirae	0.01	142	FALSE	0.22	0.16	1.66933	-9.34333	3	1% chance of modification in the 50 bp fragments that flank the end position.
Phyllobates terribilis	0.05	110	FALSE	1.25	0.08	1.90004	-9.34359	4	5% chance of modification in the 50 bp fragments that flank the end position.
Scaphiopus holbrookii	0.05	67	FALSE	2.81	2.64	12.4298	-9.35294	34	5% chance of modification in the 50 bp fragments that flank the end position.
Phyllobates terribilis	0.01	162	FALSE	3.85	0.94	0.702137	-9.40797	0	1% chance of modification in the 50 bp fragments that flank the end position.
Phyllobates terribilis	0.05	6	FALSE	3.85	0.94	0.702137	-9.40797	0	5% chance of modification in the 50 bp fragments that flank the end position.
Hyloxalus subpunctatus	0.05	91	FALSE	3.62	3.19	8.31517	-9.43452	21	5% chance of modification in the 50 bp fragments that flank the end position.
Phyllobates terribilis	0.01	9	FALSE	11.97	10.68	13.0661	-9.49055	36	1% chance of modification in the 50 bp fragments that flank the end position.
Melanophryniscus moreirae	0.01	144	FALSE	0.16	0.11	1.331	-9.5125	3	1% chance of modification in the 50 bp fragments that flank the end position.
Phyllobates terribilis	0.01	7	FALSE	51.07	48.66	36.094	-9.51633	98	1% chance of modification in the 50 bp fragments that flank the end position.
Phyllobates terribilis	0.05	103	FALSE	0.26	0.11	1.379	-9.52222	2	5% chance of modification in the 50 bp fragments that flank the end position.
Scaphiopus holbrookii	0.05	38	FALSE	0.25	0.17	5.79375	-9.52778	18	5% chance of modification in the 50 bp fragments that flank the end position.
Melanophryniscus moreirae	0.05	18	FALSE	0.08	0.05	1.04667	-9.55556	2	5% chance of modification in the 50 bp fragments that flank the end position.
Hyloxalus subpunctatus	0.05	55	FALSE	1.07	0.93	6.12904	-9.58477	17	5% chance of modification in the 50 bp fragments that flank the end position.
Scaphiopus holbrookii	0.05	65	FALSE	2.56	2.39	10.7714	-9.59667	30	5% chance of modification in the 50 bp fragments that flank the end position.
Scaphiopus holbrookii	0.05	27	FALSE	1.28	1.1	4.08981	-9.62963	12	5% chance of modification in the 50 bp fragments that flank the end position.
Scaphiopus holbrookii	0.05	29	FALSE	1.28	1.1	4.08981	-9.62963	12	5% chance of modification in the 50 bp fragments that flank the end position.
Phyllobates terribilis	0.01	127	FALSE	1	0.81	3.40646	-9.69872	6	1% chance of modification in the 50 bp fragments that flank the end position.
Hyloxalus subpunctatus	0.01	59	FALSE	8.28	7.65	13.9908	-9.70333	38	1% chance of modification in the 50 bp fragments that flank the end position.
Phyllobates terribilis	0.05	50	FALSE	243.61	218.51	11.9788	-9.77976	31	5% chance of modification in the 50 bp fragments that flank the end position.
Hyloxalus subpunctatus	0.05	53	FALSE	0.81	0.69	5.42821	-9.99607	15	5% chance of modification in the 50 bp fragments that flank the end position.
Melanophryniscus moreirae	0.01	146	FALSE	0.02	0	0.36	-10	1	1% chance of modification in the 50 bp fragments that flank the end position.
Melanophryniscus moreirae	0.05	16	FALSE	0.02	0	0.36	-10	1	5% chance of modification in the 50 bp fragments that flank the end position.
Scaphiopus holbrookii	0.05	34	FALSE	0.16	0.15	5.25	-10	16	5% chance of modification in the 50 bp fragments that flank the end position.
Scaphiopus holbrookii	0.05	36	FALSE	0.15	0.14	4.91	-10	15	5% chance of modification in the 50 bp fragments that flank the end position.
Scaphiopus holbrookii	0.05	106	FALSE	0.11	0.05	2.308	-10	5	5% chance of modification in the 50 bp fragments that flank the end position.
Scaphiopus holbrookii	0.05	108	FALSE	0.05	0.04	1.64	-10	3	5% chance of modification in the 50 bp fragments that flank the end position.
Scaphiopus holbrookii	0.05	110	FALSE	0.05	0.04	1.64	-10	3	5% chance of modification in the 50 bp fragments that flank the end position.
Scaphiopus holbrookii	0.05	112	FALSE	0.03	0.02	0.94	-10	1	5% chance of modification in the 50 bp fragments that flank the end position.
Phyllobates terribilis	0.05	17	FALSE	0.5	0.38	2.02092	-10.0444	3	5% chance of modification in the 50 bp fragments that flank the end position.
Phyllobates terribilis	0.01	158	FALSE	0.94	0	0.350213	-10.1596	0	1% chance of modification in the 50 bp fragments that flank the end position.
Phyllobates terribilis	0.01	160	FALSE	0.94	0	0.350213	-10.1596	0	1% chance of modification in the 50 bp fragments that flank the end position.
Phyllobates terribilis	0.01	164	FALSE	0.94	0	0.350213	-10.1596	0	1% chance of modification in the 50 bp fragments that flank the end position.
Phyllobates terribilis	0.01	129	FALSE	0.51	0.39	2.3306	-10.6571	3	1% chance of modification in the 50 bp fragments that flank the end position.
Phyllobates terribilis	0.01	131	FALSE	0.51	0.39	2.3306	-10.6571	3	1% chance of modification in the 50 bp fragments that flank the end position.
Phyllobates terribilis	0.01	133	FALSE	0.51	0.39	2.3306	-10.6571	3	1% chance of modification in the 50 bp fragments that flank the end position.
Phyllobates terribilis	0.01	135	FALSE	0.39	0.27	2.0681	-10.7667	3	1% chance of modification in the 50 bp fragments that flank the end position.
Phyllobates terribilis	0.01	137	FALSE	0.39	0.27	2.0681	-10.7667	3	1% chance of modification in the 50 bp fragments that flank the end position.
Phyllobates terribilis	0.01	139	FALSE	0.39	0.27	2.0681	-10.7667	3	1% chance of modification in the 50 bp fragments that flank the end position.
Phyllobates terribilis	0.01	145	FALSE	0.39	0.27	2.0681	-10.7667	3	1% chance of modification in the 50 bp fragments that flank the end position.
Phyllobates terribilis	0.01	151	FALSE	0.39	0.27	2.0681	-10.7667	3	1% chance of modification in the 50 bp fragments that flank the end position.
Phyllobates terribilis	0.01	153	FALSE	0.18	0.1	1.03025	-10.8333	1	1% chance of modification in the 50 bp fragments that flank the end position.
Phyllobates terribilis	0.01	141	FALSE	0.27	0.17	1.71643	-10.92	2	1% chance of modification in the 50 bp fragments that flank the end position.
Phyllobates terribilis	0.01	143	FALSE	0.27	0.17	1.71643	-10.92	2	1% chance of modification in the 50 bp fragments that flank the end position.
Phyllobates terribilis	0.01	147	FALSE	0.27	0.17	1.71643	-10.92	2	1% chance of modification in the 50 bp fragments that flank the end position.
Phyllobates terribilis	0.01	149	FALSE	0.27	0.17	1.71643	-10.92	2	1% chance of modification in the 50 bp fragments that flank the end position.
Melanophryniscus moreirae	0.01	143	FALSE	0.01	0	0.29	-11	0	1% chance of modification in the 50 bp fragments that flank the end position.
Melanophryniscus moreirae	0.01	145	FALSE	0.01	0	0.29	-11	0	1% chance of modification in the 50 bp fragments that flank the end position.
Phyllobates terribilis	0.01	155	FALSE	0.1	0.05	0.684	-11	0	1% chance of modification in the 50 bp fragments that flank the end position.
Phyllobates terribilis	0.01	157	FALSE	0.05	0	0.328	-11	0	1% chance of modification in the 50 bp fragments that flank the end position.
Phyllobates terribilis	0.01	161	FALSE	0.05	0	0.328	-11	0	1% chance of modification in the 50 bp fragments that flank the end position.
Phyllobates terribilis	0.05	15	FALSE	0.1	0.05	0.684	-11	0	5% chance of modification in the 50 bp fragments that flank the end position.
